# Supplementary material for: Evaluation of umbilical cord blood serum eye drops for severe dry eye in two distinct populations—Sjögren’s syndrome and mustard gas–induced ocular injury: Protocol for a pilot randomized clinical trial
Source: PLoS One. 2025 Dec 4;20(12):e0337186. doi: 10.1371/journal.pone.0337186 (PMC12677545; doi:10.1371/journal.pone.0337186)
Supplement: S2 File — (DOC) [file pone.0337186.s002.doc]

Mime-Version: 1.0
Content-Base: https://research2.bmsu.ac.ir/webdocument/load.action?webdocument_code=10&masterCode=91006993
Content-Type: Multipart/related; boundary="NEXT.ITEM-BOUNDARY";type="text/html"

--NEXT.ITEM-BOUNDARY
Content-Type: text/html; charset="utf-8"
Content-Location: https://research2.bmsu.ac.ir/webdocument/load.action?webdocument_code=10&masterCode=91006993

<!DOCTYPE html>
<html>
<head>
<meta http-equiv="Content-Type" content="text/html; charset=utf-8">
<style>

</style>
</head>
<body>
<center dir="rtl">
    <img src="data:image/png;base64,iVBORw0KGgoAAAANSUhEUgAAAHEAAACqCAIAAAAV5TdrAAAAAXNSR0IArs4c6QAAAARnQU1BAACxjwv8YQUAAAAJcEhZcwAADsMAAA7DAcdvqGQAAB7VSURBVHhe7Z15fBVFtsefbJIREAEVWUQWQZBNQEJARUICCIoKirIJDMqmAqIzwsgMiyKyI4wsigLKMpCggCzDLiYIzPAQosIgLkBUNpVFRoQB8r72Obdfp7vvTd/khnScfP/I53ZXdVf1r6tOndNdXfmftDwiTZ6mkSdP08iTp2nkydM08uRpGnnyNI08eZpGnjxNI0+eppEnT9PIk6dp5MnTNPLkaRp58jSNPHmaRp7Ma5qSkvJ6hJg2bVr//v3l95dffqkFeIP8ciBn4DzyO+twdVpA+GRe01GjRv1PNlC0aNH4+PiNGzdqMcFZuXIlOcmvR0YUrk6LCZ/Mazpx4kQtPxuIiooaMmSIluRGjx49NGv2wNVpSeHjU02F3//+91pYetivObKN36ym0K9fPy0vwBNPPKFp2clvWdN8+fJt2LBBi0xLe+655zQhm/GFpjVr1mTQyCLPPPPM7373Oz1jgKuuukpk5W/hwoV1bwDyc5QenwWov57RwBeaxsbGakLWQDhE1JMGuPrqq0eMGMFf3Q5gyp11qL+e1MAXmt51112akGXWrFlTpEgRPW9waKHk1GOyDPXX8xr81jSFxMREPW8QEP3vf/+75o4Ev31NL1261K1bNz21G3PnztWsEeK3r6nw4IMP6tkt4Al07979woULmilC/Ldompqa6gw9S5UqdfHiRc0ROXK3ph9++OGnn36qGyGZNWvWlVdeqQUEKFSo0OrVqzVHSD755JOkpCTdyIhcrCnXSebixYtPnjx57969uteNQ4cOOZ0noVq1aqRqPjc4MwFYVFRU7dq1PVqJXKzptm3b9ADDGeKoJUuWaJqFM2fOVK1aVfO5QSp5NHeAY8eOcTbOaQYONOqPP/5Yk0OSizXduXOnHmChSZMmw4YN++677zRTWtof/vAHTQsOeTR3Wto//vEPzlC6dGlNs0CSZgpJLtZ0yJAheoADFGGg37x588iRI3VXgIIFC8bHx+uGhXnz5m3fvv3+++/XbTfoGVp2SHKxpqG9zmBwFMfGxMTodgDscv78+XUjCAMGDJCiQ5NbNT1//vwDDzygB3gmOjr68OHDHH78+PGyZcvqXs/07NlTSg9NbtUUf5NBQw/wxjXXXPPDDz/o8WlpCQkJ+Pya5o0WLVqcPXtWjw9ObtX0yJEjtod1dGrbxVhBvvnz5+vBAbChTqfVhLPZzAvGIbTjJeRWTffs2WOT4+DBg+xfvHhx48aNcSd1b4CZM2fKgTYwkZojAMc+8cQTnIdUFNS9BtxFfCw5MAS5VdMRI0ZoboO6deueOHFC04xwoFevXvjzktqqVav//Oc/mpae06dPm24A+TmKYzUtLW3//v1YDEkFrM2OHTs0LTi5VdMXX3xRcxvcd999mmABT54Qi0b3yy+/6C43iJQ6d+68ceNGp+cPbdq00TIMhg8frgnByZWanjx50vY26e6779a0SEMb1zIMnn32WUrXtCDkGk3/1+C1116j3VWoUAHXXXMbjB07VvNFGtuLEMqldOpATaRKms+CHzVt3rw5weUyg+7du2PvGjVqpGlB8DLZJHPMmDFDywgCdaOGPXr0kApTc+qvaQa+0LRkyZLlypXTDW+89957eq5Is379ei3DG9Sc+uuGgS80veOOO+rUqaMbHmBo/uqrr/RckWbp0qVajDdq165955136oaBLzQl6Bw9erRueICupyfKBohlGzRooCV5YNy4cbag2Rea4hh9+umnrk80ChQogJNYtWrVrl27MgRvM7BGnNkBA70URImUS+nUgZponSwUL1783//+NyGsbhv4QtOmTZuys127drodYODAgf/617+Il3766Sc5MEegdOpATZBYaxZA3GTqr9sGvtBUfCln93d1XHKQhQsXas0Mrrjiijlz5rDfv/4pCtoierxCyR8WdMYDBw588803uu2ZS5cu6S83CHZtPhO1PXr0KEn+1RRsT93Lli3rGj6G4Oeff+bKZ8+ezan27Nmje71BBx86dGgwO0Oq7WFjp06d5CWgrzUdNGiQ7jLIly+fl0k46C7tBY4cOcKBeK9NmjRZu3at7MwQmjaNlNZ9ww03yOMuJ8RRdHapmJCcnCxJvtaUccD2Drl3796SFAIidEYP+X3s2DHuRGJiYtu2bW3dH9tHK9aNAORfvHhxhw4d0BSfV0ZLV2wd/+abbz516pQk+VpTaNmype41IEpxzhxZs2bNihUr5PfKlSuLFi1KJCPvjU1N77333q+//po9n3322fjx4zds2BAXF0fLOhvgl19+4czspJRbb72VnOSndf960rS0pKSkESNG7Nq1SzZpvMWKFZMqCdZXVX7XdMmSJbrXAKf1b3/7m6YZw0jfvn3xCgm92Jw5c+aNN95Ih61Ro0b58uUJK8+dOyeatmnTBjdzy5Yt8r5+wYIFNGd8TDbhqquu4m5xb26//XaSGB6lnVIT5J4yZYqMllu3bpVyZ82aZVTn//nggw8kCXytaWpqavfu3XVvgGbNmkkqcMGNGjVatGgRnfTEiRN443TwunXrcsIuXbrcc8895OGQhIQEYhuUqlChwoQJE0qXLv3GG2/Q9Oj+b731Fn+lAhhrmjA+nDzA/uKLL1q3br1s2TIEZZRjRProo4/Yf/r0aWdkRSxgdiA/akq8zE46Gi1Od1mgqdJ/5UCoU6dOvXr12F+zZs0SJUrgdUdFRVWuXBkngfbLDWAkQZdHHnlk1apVtFlaNN123rx5iPtwAJowZdWqVUvEqlatGspiN7DCxPtyFPulnWIxfq2Hg8aNG8u7Bl/E+3/961+1fAN0+fzzz10FhV69epn+zSeffEKfxTju3buXdkfq4MGDERcFU1JSCHC3b9/OQIcn8O233zKac9qdO3ei3aRJk/hNKtx2223k59gxY8bQljkVeb788kvaHa2eYzkDnkPBggX/+c9/UigjGwbHqIud2rVrc1rqr9sG06ZNk9pmAk+ajh07FnNuZcaMGX/5y1+0fIObbroJs6gbFooUKYL6eiKDP/7xj/hbumG84KtevTqdlP26ywHeFQbUOktn3759yIrKuu0Gfhh6WV9qPfXUU7aQRKDm1F83DPr06fP888/r1Qbw+BDdk6ZYNC3Kgs3Rc4UO6/yGwekMIRbWk5al2wa0MnH46f7PPPNMhu+UMDvvv/8+Pxjl6O/EoCjofOxNKrdH6xcm6KBnCYknTRlA9KzhcMstt4T+IBe/h5v/0EMPMUbrrgB0RlqumEJzsuM777wTGxuLM+D6TEvE2r17Nz4ZggZ75woI7fy0xQvooKcISXZpyuCLNdTjg8BYzFAwbtw4Z6CFb4CbaZuRixkl86uvvuoa7K5evRrF6QSMUYxmujcImzdvtvn/XshJTaOjo/XIcKCPM5Tt379fNnFFEVF+Z8iPP/7IjXnwwQf5/dhjj3n8goJ6ao29kY2aYklNdFd6cIlMT9sVbB/nlJGK2AkdX375ZWwF/ZqxQr7zvv/++/HSGQynG2BwZYoOBlpe/dMP8LeIaMnP4dwAWij7O3fuLO2U6B5HONhsbGoYbEabXpuB7jLIRk25BuydwBVed911mmCBkN98PGEDbwnnFAcT1fAxGcdwIXD1GYiwBvgAuOJka9++falSpTC4+APyITQKEinwg1R8Hcbld999l/6OoEOGDNmxY4do2qlTJ4om3sX3xOd1DpLw5ptvuk5s51rIr9f2+ee2NQqyUdO3335bEwy4mGuvvVbTLOC9SwxjgyioUqVKHTt2ZDBBBXLWr1+/Q4cOBOzXX389HiWi0NZwevDD+vfv/+c//xkDiruDWy5fhSJ6lSpViKxwUTmEOzRs2LBt27ZhIjk/hxMU0eo5La3eOfTjEhERGHVMB1dhmwXElWqaQTZqSpfUhAA4Q66y0hZQRDMFoAWRxDm5ci47Pj4+JiaGWIhmhVveokULfpN6twFOKJkpkRCWZkvOuLg4UsmMxBzOSdhJg8Vjpb1z/qlTpzZs2JCdkofmJuUKNHyjanYo1DlL3faI4LJqCoT5NBDNkR46tWYy6NevH71eNzwgM9dotrRE3ZVZqIlUyQY1d/3mKoc1FR599FHNlJ6BAwcSZZIB6RmdDxw4IPk9gvVcvny5bmQKSqcOWpv0UGfN5MAXmuKfYxk1X3rkOzMcT++fNeK3M3YTgHp3qoJB6U4bSozw+OOPh6iPLzQFOtH48eM1a4AePXpocjjQuBiFaNe2UTFz2J7mQbA5wyZ+0RTGjBmjWQN4/C6cWPaLL77QjQDHjx9n2NmyZYtuZxZujK2pMrJpWhD8oim9u1atWprVgLE79ARdISUlpWnTpnig/EbHJUuWLFiw4MiRIzIPw3xbJRCJnjt3Tn7TnOnaod9CA328TJkyUiUBr8D5QMeKXzR1fqn3yiuvaFpwaKH4nlzzpk2b2JQnYQRaL7zwQrly5XAzBw8eLDnh1KlTFStWXLp0Kb/xzAgTcHW93LaePXtKlUysk9ad+EJTGovNX8mfP3+G7+gZgnBvcQ85lvGdwIkgCgcTHemw5cuXp8/i1UtmmidRKULLu7yWLVuOGzeOBp7hTGh4//33tVoBrC/KnPhC0xMnTtjeTUZHR5udNBgSBTz55JME4HR5IoVmzZoRVtJaCZlkxp35GBt3tUuXLhhodsqiCW3atCEw8zIfi+5ve25C58BYabIDX2iamJhoe+7gZeE7jOa8efMmT57MmY8ePbp27VqaJ/2dmGrKlCnTp09nE2t7/vx5gvH58+fjVyQlJV1zzTUMhnPnzsXfSkhIcHXandhmdFFbjJWmOfCFpkTxmsmAYNzLt0lOVqxYUaJECdsjJVRjpKKnc+dq1KiROf9s//79WrkAzujZJOc1PX36tC3qxw7QcxmjgKGZNkgezR2cXbt2MTStW7fO+ayeIb5Vq1YFCxak15tPWkNDiZRL6VIN2zxTwEvRrA5yXlPcPVvHt4IQRYsWpUf3NZBRO3NkeGPIgB8mBVEi5VK61sNB4cKFg03ozHlNO3furDk8gD8gb4mzA0yHFuMN4mk9Mj05rOk333xj/SLRC1lpqqERr8A7eBquUwFzWNPk5GR8Rlxx18f+rmAx9eBIY5sMHQJqS53r16/v+oo3hzXF22dIAQYEbBn06dOncePGrl9NCK7niQitW7fWMhxQH2pF3aSS1NY5EprksKbB2L1795YtW/AfH3nkEdvKhnFxcZop0ti+N2Vkx8mjDtSE+mgmD/hUUysEnXoKA+IfTQgf/P9g8Q/tjjBMyzAgNNC0MMkFmtq+NSdgdz4WwjlF+tjYWNf3nSaET7Q+cpJfdwUg4rIZHLxdTQuTXKDpsGHD9BQBzMdC33333aJFi2R2o0C8QMwqqTa2bdtGlKX5jM8yOdZcnopzaoJBoUKFMv0iKxdoSguyTavD2cbGEWsRxeouC+3bt6eP68EBLly4wCCjOSxwhqFDh3I2zqm7DDyu3eFKLtCUQda2xgyxbIjQC2T+hAm28uGHH9Y0NzibLT7Oly+flzVmXLl8ms6ePVsTwiQ1NTVEjOgKGllDA3wgTfBM8+bNQz/MDwFXqmcxyEZNZ86cSZc00UweOHfunG06shcKFCggi3MuWbIk3FsCjz/+uJSeIRcvXtRLCsCV6lkMslHTkiVLVrCAM/iSAa7f8ePH9ZggZPg/NRo1auScGkYFsJLOubhI7LruoZUnn3xSy3bj8OHDK1eupPL4JDgSekkBuFI9i0E2ahoMGlSpUqVQbfTo0R9//LHr06NgC0ZGRUXhWskCUYwzuteC8zNxykpKSjpz5gxHyWcSrjjnbNEA8QSefvppOk1Yk3tzQFMbVatWnTp1qu0l2o4dOzQ5AGr27t1bZlSYBJuEY8X6fptuu3btWs7jXPjL+vSLoH7QoEGZuxyIpKa33HKLnjV8uMiYmBiakrwrtmqKCzVt2jTnC33BOcXBSrDPrTkb5zQrjPMvj65XrVoVHx9fvHhx2Z85OK2UEhpPmtJHqhjouTNFdHQ0g8zevXvr16+PP/Thhx/q2YOwb9++SpUq6cHpuemmm0K7nAz0ycnJnTp1YtDHXKKmHhkmctUm6KAFhMSTpvQsYf369bQ4oW3btjSlGjVqaPneQNkMJ9ubvPvuu3qYhXLlyiG35gjJxo0bXT8vcoUmzOW0a9dOL2/x4k2bNullW9BTh8STpiE4e/Ys9n7y5Mk452XKlHFdcMQJyoZ4W2nF9ogAvMzVP3DggJe2SdharVq1fv36MY5FcBGhrGpq5fvvv6drDx8+nN6doSOJY4RNtK4h7QourXVIwQRrQhCIXHEqM7SbcXFx48ePP3jwoOsnLFkkkpqa0EdwJ7t164bh04sIQvXq1TM0BUS0Imu9evVCfx+EGbU9ObWB1ngUHpf3zzTZoqnJyZMnJ06ciHXXawoC6oeembNu3Tqi+NDLo6CUzPZ3BTXxokJ/AxcpsldTAb0mTZpUuXJlvT43aNGh/3FR6Ocgffr0CWZt8OoHDBggaytcHi6HpgJh1YQJE8qXL6/X6gAL62UikA0CYvl4xZWmTZt6dBIiyOXTVPjhhx/GjBlDKK0X7SDY/4p0BUFdH7xC2bJls2+NxdBcbk0FhhpZE8EV3DLbN9KupKSk2ObomrRo0SL0xNJsJWc0BcboWbNmBfs6EbFsTwBskOp6bJEiRXCSNFMOkWOaCrS1YI+UbrjhhmBtjf2uC1pgkbNvHoZ3clhTwEt3rkkj0BKtq6gImGPb2xHhnnvucWbOEXJeU2HkyJHOR86An2C1rfhkmpAeXH0v8/kvD37RFHDabW8ABWSVBrhnzx7XoJPQXj4S9Ak+0hRWrVrlugYMIezmzZsrVqyo2xb8Jij4S1OgtdreAgm2uVZA4NS3b98QXzjkFL7TFFJTU+UT89A4/+W5T/CjprBhw4bQTwtjY2N//PFHze0zfKoprFixwtW2QvPmzf1mQ634V1NYvny5811xsWLFfNtCBV9rCrYV7Gi5OfVkxDt+1/Tnn3+2Tjob4O0fFuYsftcULl68iH+KoG3btvVPsBSCXKApfPDBB1dffXVKSopu+xs/anrkyBHnlIjseOBEsNu1a9cM582Fi+80vXTpUvv27Tt16qTbDvbt25fht5EekeXVIv4a1XeaLjX+TZEsYu5k69atyB2p/z/TrFmz66+/XjfSkxXD7TtNv/3226pVq06ZMuWzzz6zLXGyZs2asmXLRvClyKFDhz766KNnn33WNp9y2bJlK1euvOB5zSYbvtN09+7dXKF8hMu16d60tBdeeIE9Cxcu1O0sM3PmzDlz5sydO5fTTp06VfcaX8DceeedmAX8jZ07d9ruqxeyV1PXSVtJSUkNGjRwjYVoOKVLly5RooSET+a0cfH8l7j9p/7M8f3331tfZ5nt9MCBA9gWDMKqVatOnTpFzNalSxePU89MwtOUKJtbmuHKcPIFJyYJ7awLiHfr1o2mJ9852BbuFvr3708SblN0dHTDhg1pMvj88vVfQkKCZooE8+fP55y1atVatGiRtZGOHTu2SpUqsu6STOm+6667wjUC4WnasWNHWtDEiRNDF0Mthw4dSs2o00MPPSQ7N2zYwGa+fPnKlClTqlQp5/d3gIhETeaElJMnT3KFdevWzXCyaricOXNm3rx5trktDID33XffjTfeKGMgxiEmJkb+XUhYZKzp+fPnzanMjz322PDhw7cEliRjv3NNHrqVzPq8/fbb+Wuuv/7000/nN/5JB/6glwUNDx8+XL58eZqS+W9ehK+++sq2J1K89NJLRYsWlcXTs0LGmkp/58eoUaMqVqxoXaN88uTJ4jAjnNmUduzYQeeV1TjRzrTxCOF9Cthbb73F5Tnnpp09e7Zy5cpYBt3OLNglW1fbv3//tddem5iYqNtZIGNNiQtpYvygSzZq1KhFixa0XEmaPn06rZIfs2bNeu2112QndUU+uk8meo0gY/HLL7+s2xYWL15MUr169XQ7s8gatLphEB8fP2PGDN0wwJTzl8sJN8TIWFM8tZ49e/JD/veA7BTQVP5ZyKuvvkqq7BQYgjL3hffbxnLDwY7lBteoUQNldTtT0HVefPFFq6b33ntvq1atdMMAg8seGi8xsZeZ2VYy1vSnn3564403uFejR4/GxjFimjHGm2++SWxObPfee+/RNq0LNjBoysruIXD6KBTEIEZBum3B7KrYogydGwyUdSkeLkEanUn9+vVlsjmnfeCBB+Li4mznJLLg1jJgcCHhThbKWFPUpGsnJydv3749NTWVUVj6Ar178ODBdCJZ15rxev369cYRvzJy5Eisqm4EAWNCA9cN4zKw185FnYFyGYV1wwM0MXMx+969excsWDA2NlY2gSIY38VSY2GqV68u+61guMSLwqZbK+mFjDUFLonub30ytHHjRvrOnj178MYJIuUTMeu/uELT4sWL60Z69u7dK43i0UcfNReWpvZESq5zRWksXPa4ceN0OyOIJkaMGCFFIA2lMOJhTMyWi8uMUvyg5tddd51trXOB0V/+lX1UVFS434F70hS4JK4fWXGSufPmvx6kroTn3HYEpf0SzMmCcGjduHFjyWOFWAiPSr4Yq1OnjqkpNoTfCxYswNmyjvU4uUQ1jMg2ByAEOMLmSis0BYmRMKDm/wugFCI0rCoxqOuysjhVhQsXlmilUKFC2aUp9qh27dpcW5MmTWz1oBXrL2NNc/kHOpgFaiY7TTBhCCTzoths2bKlmYchzlxEiTxEhK+88opMgGYAMdeDx5Sb3jFwI7EJtgegtDsal7RKPOU77riDHvDcc89JKuDGoHXXrl2pwFEDTTCenshXxpgyug7FXXnllQwbJM2ZM8fjy1qvmgK9SUb5YHDnqag4+cRRzz//vOw3IcrE1cVuUm+G1EqVKpmdHceTUe7rr7+m7RjC/goWDTdAMgBjIPqavgfFyfcoGG7rxytYJHaWLFlSVvIUrLNZZeV/dsqyKUSGiIujghsjm6ZfgYgFChR455136HwkcXWyPzRhaGoFB0B/GZgLlxQpUkQcVcYEa4MSiKxo7PytVq0aVXc1kcOGDcNuYCJ69epljvWCBODm5zzcFXMCABEH3g+HpKSkEInIThPcgBUrVjRs2FC+55XvfYgd8ElFXIFGTbnWh7NYM7omw5081UVfL5/KZUZTTBsNxAxYCU9xwvGxFi5cSA0wBeyxfTWPEPhJ0nCuuOIKpB8wYIDpk5nQWGrWrOn6yPnYsWPNmjUzF/M5ePCg+YkQ94k98niBgZFs/fv3JwyDNm3ayCHyj+bwK/hN2IKBMteg/dOf/oS3T/dyTngnoiHM4XLooNKBvESumdGUlsjZMaz0brAu5mQODihOcyOVG0u/k4/PaAiYP+yXRF+TJk2yeoWYrb59+wYbixgYzf8Uh4mQmfy33XYbZle+mzK/PhGXzmooCfw4nJ7OvaQ5x8TEWE/VvXt3590VcCGaN28uviMeGO108+bNkhSCsDXFxNjWOqQjyxUWK1ZMugYeDL8lVWBMoBVb1yDDZuFv6YYRrbn6CYAi+Ak0RvPKGXYaNGhgW5aSkZ0Qy9XZpFwGfToBLgpHSZXatWtH46We+PzmQwkbDHempeZHdHS0LTRwJWxNaX0MNeZX4Ny6Q4cOcbc7duxoOitisMwFeRDLNqMRL4IR37p8FP2R/JhC2+XR7+S/+jLsyh6aGKbGFhcJDF+YVN2wQFseOHDgoEGDsA+c8NZbb5WKCSGWEE9KShLzjavDoOfxkVV4miYmJsrzWjov5hzXGveIWkoq8HvUqFF0SQZ3WkeHDh0wQ87ujJ9rDRDg5ptvliu0vhrCSRIrRs+Vu8LQj/quH0kyauMnuH4EhJpychn9qaGM+DhtEyZMkDwhwGXGtbA+XA+NV02xKYx9tALbiG8DfwiP2qqys1sxmr/++uu2L6JpSjKv3PqF5PLly/HJrF8+MOA89dRTumHA+bdt20Yvxp0I9gHkpk2bMB0MkrptrKQ2e/ZsL0ulAw2I69IND3jVFEGt7xiyAiO4a/COLRYnXLfdoGfYHnHiUWGL5L9P+ISw7WmmwQLKg1e8LtepZGjdunVr3bBgbfWMErbHssGGlxwkuzSlQVknNWLpGdZESgwfY67sN0FuRnPX6Sf4mES6cj+wjNaRzZ9EWFPCGHzSWcYyd0RKpoFjkGEPvg6/GdwY4hm+8fWEIUOGyNd81pduWNiEhAQ6NfsBo8YI49s5/FYirCmCigRA0GJ6c0Qp+LDywJz2qznSY/rhsGvXLtMVA6RkZMOVweBqDh8TSU3pnnRwtCDSp5XZ3qZI7AREMs5FjmzP0mmh7MT55QdJ0t+JC/7rNAW8Ti8vi7Zu3cpoU9egadOm1pUjTTAR+EAEu+YSyatXryaOlN9+JrvGqIhAw6S1mm9JcU7NZ+F+xteaYkArV65sRgFoao0IfIuvNQXro3U09fh//XIWv2tqJU/TyLNu3TqbL+FPcpOmycnJ8h8QfU5u0pQIwvaGyp/kJk1zC3maRp48TSNPnqaRJ0/TyJOnaeTJ0zTy5GkaefI0jTRpaf8H29NzftkTilUAAAAASUVORK5CYII=" alt="دانشگاه علوم پزشکي و خدمات بهداشتي درماني جندي شاپور اهواز" style="width:100px;height:150px;" width="113" height="170"><br>
    <h2><b style="font-family:B Mitra;">شنـاسنـامـه پايان نامه درقالب  طـرح</b></h2>

	<br>
</center>

<div style="font-family:B Mitra;" dir="rtl">

	<div style="font-family:B Mitra;border:1px solid black;" dir="rtl">
		<div><b>عنوان : </b>ارزیابی اثر قطره ی سرم خون بند ناف در درمان علائم خشکی چشم شدید در بیماران با سندرم شوگرن و جانبازان شیمیایی گاز خردل</div>
		<div style="text-align:left;" dir="ltr"><b>Title:</b>Evaluation effect of umbilical cord blood serum drops in the treatment of severe dry eye in patients with Sjogren's syndrome and mustard gas chemical veterans</div>
	</div>
	<br>
	<div style="font-family:B Mitra;border:1px solid black;" dir="rtl">
		<div><b>استادراهنما/سرپرست اول طرح :</b> سید  هاشم دریاباری</div>
		<div><b>مجري طرح تحقيقاتي: </b> مسعود رستمی</div>
	</div>
	<br>
	<div style="font-family:B Mitra;border:1px solid black;" dir="rtl">
		<b>مرکز ارائه‌دهنده : </b> دانشکده پزشکی, مرکز تحقیقات آسیب های شیمیایی, بیمارستان بقیه الله (عج) (واحد توسعه تحقیقات بالینی), مرکز نخبگان و کسر خدمت
	</div>
	
	<br>
	<div style="border:1px solid black;padding:5PX;">
		<h3>چکيده پروپزال :</h3>
		<ol>
			<li><b>عنوان طرح :</b>ارزیابی اثر قطره ی سرم خون بند ناف در درمان علائم خشکی چشم شدید در بیماران با سندرم شوگرن و جانبازان شیمیایی گاز خردل</li>
			<li><b>سرپرست / مجري طرح :</b> سید  هاشم دریاباری</li>
			<li><b>کد برنامه :</b><div style="text-align:left;" dir="ltr">F2R3P2S9</div></li>
			<li><b>انطباق طرح با نقشه راه / مأموريت سازماني :</b>دارد</li>
			<li><b>خروجي / دستاورد :</b>دارد <br>
				<ul>
					<li>مقاله <input type="checkbox" checked="checked" onclick="return false" onkeydown="return false"></li>
					<li>محصول <input type="checkbox" disabaled="disabaled" onclick="return false" onkeydown="return false"></li>
					<li>پروتکل درماني <input type="checkbox" checked="checked" onclick="return false" onkeydown="return false"></li>
					<li>ساير <input type="checkbox" disabaled="disabaled" onclick="return false" onkeydown="return false">
					&nbsp;&nbsp;&nbsp;&nbsp;&nbsp;&nbsp;&nbsp;&nbsp; توضيحات : </li>
				</ul>
			</li>
			<li><b>شناسنامه (مشخصات) محصول :</b></li>
			<li><b>هزينه طرح :</b>0 ريال</li>
			<li><b>تعداد طرح جاري سرپرست :</b>24</li>
			
		</ol>
		<b>امضاء سرپرست/ مجري طرح</b><br><br>
		<b>امضاء پژوهش مرکز / گروه</b> <br><br>
		<b>امضاء مدير مرکز / معاون پژوهشي دانشکده / معاون پژوهشي بيمارستان</b> <br><br>
		
		<h3 style="text-align:center;page-break-before:always;">گردشگار تصويب طرحهاي تحقيقاتي</h3>
		<table class="table table-boldered" style="font-family:B Mitra;width:100%" dir="rtl" border="1">
			<tbody><tr>
				<th>رديف</th>
				<th>مرحله</th>
				<th>تاريخ</th>
				<th>تحويل گيرنده</th>
				<th>امضا و ملاحظات</th>
			</tr>
			<tr>
				<td>1</td>
				<td>تحويل عنوان طرح به دانشکده يا مرکز تحقيقاتي</td>
				<td></td>
				<td></td>
				<td></td>
			</tr>
			<tr>
				<td>2</td>
				<td>تصويب عنوان طرح در دانشکده يا مرکز تحقيقاتي</td>
				<td></td>
				<td></td>
				<td></td>
			</tr>
			<tr>
				<td>3</td>
				<td>تحويل شناسنامه طرح به دانشکده يا مرکز تحقيقاتي</td>
				<td></td>
				<td></td>
				<td></td>
			</tr>
			<tr>
				<td>4</td>
				<td>تصويب طرح در شوراي پژوهش دانشکده يا مرکز تحقيقاتي</td>
				<td></td>
				<td></td>
				<td></td>
			</tr>
			<tr>
				<td>5</td>
				<td>تحويل طرح به دانشگاه</td>
				<td></td>
				<td></td>
				<td></td>
			</tr>
			<tr>
				<td>6</td>
				<td>تصويب طرح در شوراي پژوهش دانشگاه</td>
				<td></td>
				<td></td>
				<td></td>
			</tr>
			<tr>
				<td>7</td>
				<td>شروع اجراي طرح</td>
				<td></td>
				<td></td>
				<td></td>
			</tr>
		</tbody></table>
		زمانبندي گردشکار: <br>
		<img src="data:image/png;base64,iVBORw0KGgoAAAANSUhEUgAAAnEAAADmCAIAAAA1E0S9AAAAAXNSR0IArs4c6QAAAARnQU1BAACxjwv8YQUAAAAJcEhZcwAADsMAAA7DAcdvqGQAACCmSURBVHhe7d0tbBtPHsbxsh7LSUfCHKnE0oHAGJ0tHbBZKh2IwUkJi4MaZqP2wClRSMIa1rCYtayBAQWBgUFVYGBg4P+e+jed27/zZu/Mvn8/INpZv8YznmdmvGu/+QMAgAW8eUNkvIIXCACAOMhUAADiIFMBAIiDTAUAIA4yFRHszRwdHf38+dPtQiP9+PFDzcAVlqEbBh7/8u7du+l0qnboykARyNSaU8il6+MWoTtXPyjqy1Ts9/tkasOpASybaspCNSH9deUlqe1ZI7S2l/p+gCjI1JqLnqm6N0tQmeu/1JmSqQ23bKbqyilS0I/eNLudezhd5LaAIpCpNWHBqb82ZhfbP0f9l0/Ex3RzdVKu8AxdR2xbj+K3JZmp2njhgVBXy2bqstcXNVGxhqcNNUL9tYskmamzK77SnoG4yNSaeC5E1fX4Tkf9l3VhL4zl53qoObM+6ld3pvuxPQppv53crw3/KNrW3UoygFEnGj9Zdauul81I3Xapm6gF6ia+LekRkzPd5F3pmr6om1gj1E7bA2SBTK089RoWVz7Pkqzrmfurm9i2bvi4O1tq9UwPancl2kg+B92zFf0VdM+zbo1+rW5U12INQBtu72zIlQw8UdU/bqi6YXJVI3kPi9BtfYuau61vzL4RWgsUKwJx0bAqT32W9RG+V9KG77bsUrtI3Yq2rdPxvZgVdX1/c9/7eOqwkjvnruCL2tD9+KLucO5WenRXQI2ooi3SrLp9jKlpWbtKDqHmWoXRNXUrf7XHVxDtTN5P8jra7y/yzduK2vANW/Qo/ukBWaCPqw8frupW/LZ1VbYtlnna0E71NX5n8ubJPsjTpaJ70xXsHjx3jd8dmb/UOkrbFrsU9aP2Y1VswaZ6t6IakjUqu5qXbBXGmpxdWZ6MPXsUf+fJRpi8vjWz5NX83YqPXiAjZGrTPZmgj5GIKByNEOVHpjaaxv5PzgnmKHfpzpADNTM3o3y0XqKpJ7NMlB+Z2lDqsKzncuVn2BraO86jR3Fs8VZN0ZWBEiNTAQCIg0wFACAOMhUAgDjIVAAA4iBTAQCIg0wFACCOsmfq9fX1ZcL9/b27AACAkildpipEDw8P19fXZydPvtFGN2FlZUU7V1dXd3Z2ptMpEQsAKI+yZOrt7e1oNGq1WgrRyWSiZHUXPOXu7u7s7Gxra0sROxgMtO0uAACgOMVnqgJyd3d3bW3t9PRUyer2Luzi4mJ7e1th/O3bN7cLKAE1ZvvA4tOf2U41e3c9ADVSZKY+PDyoi1EcKk3drrTUf21ubnY6naurK7cLKML19fV4PF5fX9cw0T6wsCj1bOfq6qquo2u+vCQDlJD6W3Xag8Gg1+u12237nM6oYWunHB4eNrNtF5apqpWNjQ11MUpWtyuYAlWxenJy4spAXu7v79WYLSkX7E10HTt0QLfSbTk4ACV3c3OjUaBCVOPF0Wh0cXFxeXmpne7imbu7O1uJmUwm1rbtmu7iBigmU/WK6+XOaBSzv78/HA4jRjXwArU0DeNarZZyMd2Krm6l26qrYjiIclJwbm5uqolqFDgXoi9T27YZrTr8hiRrAZn6+fPnfr+f6aj8/Py82+0y8EfW1E2oo9EwLryxqffR/SibNeJ0u4CiqVnu7u6qkQcesKIZlK0V135BOO9MVaDu7OzkMIm8uroiVpEpTS7VTaQ4sO4Fuje1WyasKAPlqNI0/HgXz1Yo9cZx5TrKNVM1qH///n1uq7Lfv3/P8+HQHGpUalrZdQ2asOYz9ASeo+atRp7FtCS7ey6D/DL15uZmY2Mj59dR0+Ld3V1XAGKww+u+fv3qytn48uULCy0ohAZzw+Ew09mk3j5q3nHXeEoip0y9u7tTN1TIKziZTA4PD10BCKPuRi05n8+ELi4u+v0+s1XkSe2t1+udn5+7cmb0JtID1S9Wc8rUDx8+HB8fu0K+1ERarZZC3ZWBAIPB4Pv3766QPXVtmjG4ApA9tbccAtUUsniZtTwyVSORdrtd4HD79PSUFWCE29/fz//ooY8zrgBkKf9VvcvLy5otxuSRqZubm4V/cWB2p8OiITQyG41GrpAvTY4bddY8CvHly5ednR1XyFFRj5uRzDNVSaY8c4XiKNQV7a4ALKnYTxAKX+lB7altq4UX1cbKMO+KJfNM1dA+4ulNIVZXV/lUFel8mnGFIhSy7IzmKPCQFynJ1CuKzDO1PElWnnRHtRQ7hDdleA6oqzJEWm1Gjdlm6uXlZbfbdYVU+v2+2wqmJ9Pr9VwBWFixQ3jv4OBgPB67AhBPGZZeazNqzDZT1QWoI3CF5U2n0zdv3hwdHblyGNWWJs2cRI9llWSt5fb2Vp2OKwCRqF2tra25QqG2t7fPzs5cobKyzdR2u73UjxjM0SRVmRpxqrq1taWcdgVgAeFrLREFvqGAxzTtmUwmrlCoi4uLwWDgCpWVbaaurKyEzAv39vZmP3Mb7UlyoAeWFdJmNIDzYzg15vAVl8IPlUL9dDqdq6srV1iSTXh+/vxpG2rkP378mF2SRj2WEjPMVL1Ab9++dYVUVFWWqdpwu8IcHh7yiRQee+EL0lqt1guXvuzdu3fWgE14pmqSqqmqKwALe64N393dKcZcYUlqz65lJwQuBNZgKTHDTI2yTG+9UqxMPTs7q9PJxYhFkz+11cef5YS0YXUN1st4UToLjVM5+hfLeq6Fh3yTiWvWfxbYV+s9UvUv48wwU6N8EGXLvyHrCUkc+osnqcexHmGu37m6uup0Oq6wvOQ8Vdtubxg+UkUKz7Xw8Xic7ssIlZ3+szkv/NiXwHdcGWSYqVE+cLblhVjzVDIVT/I9jvH9TuDXb2ksaHcYK1BF41Q1Y1cAFvNcC9/Z2Xk8eV2c3Zv/VNV2hrit/sHtGWZqlM9+bAEtVqbq3v7+979bOwBepn7nv//9b+B3/NpUNdZCi6yvr9vTAwKphWtSGDJEs6lqrNMdje7QbVVThs/+/v5+ZWXFFdKykb4rBDs5Odnf33cF4Le5Ubxo/K4hc+qVMc86nSifpBp+DxgpPNfCAz9KsDmPGrkrx1Cer95LJ9sRQfjxFJqhRjw/lf4IT0r2ONbX+P1i2+lYpxMxUzkfDCk818IDA8zmPHHnqZo9+6dXRdlmash5CFmox/d0IDrrcZJ9jVFrUZtxhVSs04m49sv3liCF51p44I9gas4TPVMDv9WgcNlm6nA4LNX7n2Mm8aTLy8snB3/hx9lZpxPrgADhGCWk8FwLD/xpXmveEYeM4d9qULhsM1WBqmG1KxSN8+WxrCi/1xHxoF+p+soYSkUz18Clu7jNW22b435fokGHJvIlOUX91ydjfK8blhHyLTMZ0bTAbQHBytYraj5d9dMdM39/Bq4tRBTytZZorFI1mxr0OCiVUi0lSsj3OpVE5pkaeNZ8LHX6HXnkqVQDeX5XH3GVailRanC4QB7rSIGHlkVRhh/dRRWV6mP4qp+6hxIqz1Li/f29Wnh5Aj6dPDI1ypcUhqjBd0iiQCU5XJxmjCyEnzAWi57JTvV/4ySn4x2KnSaWYaKM6irJ12+x8IsslGd2WJ4Zc4icMlWRpiF2IdV2fn5e9R8PQrHUblutVrGLrhwQgOx8+PDh+PjYFQpSmxaeU6ZKIQeYqZ42NjaqvkCPwhV+eCQHBCA7Gi+22+1iv72oHpNUyS9T5fDwcDKZuEL2bm9vFagc04EoCvwEgVNokLViP+AoyekhUeSaqTIcDs/Pz10hS5qbdjqdojpB1I+Crd/v57/moUdUnPOdmshUsR9w1OmQl7wzVTWnOX7WP6yhGaoCtR4rCSiPL1++5H9c4vv371n1RQ6urq56vV7+o8aa/dRS3plq9CJubW1lVHmaT9Rp1INSyfnnAvl1QuRJozeN4VwhFyU5qD6iYjJVptNp9LVZhfTBwYGGWpX+qSCUnDodTVhdIUufP3+uwel6qJY8j3r5/v17sV9dkIXCMlUUqJpQasIa5Xc2zs7OWq3WeDx2ZSAbGroNh8NMB9d6iNFotLu768pAjjSSy2HueH5+vrGxUb/5T5GZajRhVRZub2+nOwpDvY/SdG1tTe2AQ3yRm5OTk263m0WPoGbc6/U0SXVlIHfZNW+jzNbANKOP/4pVfKYa5WK73VY06rVe5NgiTW1PT083Nzffvn2rNI0y0wWWcnl5qUarQaErx6A3wvr6Oj+ghMLZgSnRm6KGjErrOh2UNKcsmWoUjXqtB4PBysqKXndRxNoPgxiFqHaqI9PUdjQacTwkiqUOQsNtdT3qgNyutDSU1P2w3ILysBMoYn08p1mv+nB13eFvljIrV6Z6evX1uosi1tLUKES1k3P1UCrX19e9Xk+jPc1Zl10u0/V1K91WQ0kOVkcJqX1qGqPpTerR3sPDw/Hxse5EfXgt13uTSpqpQOVotKc568rKip2B/fLQXuNCvySjW+m27gKgfBSEaq6rq6tqsaenpwtOW228qGmubvjhw4eGLMCQqUBkFxcXGtS3Wq03M78+w0iwnTbw52tJUC1qsaPRSG1bDXgymWjeqYj9taL4m0J0tqT4qdPp2HgxxeJNpZGpQLZcZ/Ob2wtU2c3NzeHhobJTEdtLUIhapjb2ODsyFQCAOMhUAADiIFMBANF8+vTJbTUSmQoAiObNm0bHCpkKAIiGTAUAIA4yFQCAOMhUAADiIFMBAIiDTAUAIA4yFQCAOMhUAADiIFMBAIiDTAUAII6MMvXo6Ej3rL+uHGZvRvf28+dPtysSMhUAEE30TFXyybt377QdGIG6uZ6eTKdTFfv9PpkKACiv6JlqQZg6U5XHlqBid+JpqkqmAgDKa5FMVZj5nFuErv9rdvk7WZdi01zb1j34bUlmqjaWekrPIVMBANEot9zWi5aaIOrK/X7fFX5TviYD8kk/ZnQ1/3C6ld9O7k8+hLZnCZ7m41syFQAQzYKZ6inkHuflY3PXUVIueMM5ykuflMlMFT9t9VfQ/Vu46uFsz6vIVABANAtmqsWhsspCzmfbXM55Cjy3tQCbm7pCIiONL9pj+eJ0Op271YL/SxKZCgCIZsEcsjxT+P2aBiYmgtr5ZHwm024RmsXaRFZ3bunouWv8vk9/qR7XT0xl2Uc0ZCoAIBqlkdt6kSaFfj5qs1XblnRhNifKnaRApgIAolkkU5WgmkS6wp9PcdFkMfz427lV3DyRqQCAaF7OVKXdr3XVN2+SC782SVWyanupz00f0811J8mQzhmZCgCIRpHmthqJTAUAREOmAgAQB5kKAEAcZCoAAHGQqQAAxEGmAgAQB5kKAEAcZCoAAHGQqQAAxEGmAgAQB5kKAEAcZCoAAHGQqQAAxEGmAgAQB5kKAEAcZCoAAHGQqQAAxEGmAgAQB5kKAEAcZCoAAHGQqQAAxEGmAgAQB5kKAEAcZCoAAHGQqQAAxEGmAgAQB5kKAEAcZCoAAHGQqQAAxEGmAgAQB5kKAEAcZCoAAHGQqQAAxEGmAgAQB5kKAEAcZCoAAHGQqQAAxEGmAgAQB5kKAEAcZCoAAHGQqQAAxEGmAgAQB5kKAEAcZCoAAHGQqQAAxEGmAgAQB5kKAEAcZCoAAHGQqQAAxEGmAgAQB5mKP46OjtxW9qbT6bt37378+KENtwtYjJqNOqyfP3/m2WJRcupP1Jns7e25ctHI1KZT95RPD6Wmr9ZmTV+PSKZWWs5dWL/fV+PRX22r5eTTYpFOPm1DzUBNQjTGUlHdi+0vnJ6S22okMjXDHkqzCv/uUm9oTd/oQcUVUEFZ95tqLZagosdSW7Jt0TaZWmZ6ayfrKyLfjST7FuNbS+HI1KZ73DoXsUi/ZpNRew+oxScb/SxS/5+pdJHlZPWiup7NB355sq9Uzb5Qg+kqV7fSY9nDqX0mZyHambzPdPePQHpf21vY1p/kyW5E11lwBpnsH55k7cGqWxtzrXGue0mO4HOmJ+a2Gqmh/7x1WLatjRSZKi/3pKJL1bj9A+lRfI5qp9+W5LvO3qKvvsGQA9VCstvytFN15GtfRW0/2XWqa1uwS52j5mGsqPv3D6f79NuiJ+k7UG3riaV7RCxFVfNcv5F8/6ptqHa058mGlGSNyhWeoivoQZPNIFnRySeTvJq2dbeLPIFYXv4vaq+h/7y1M2uFappzAabm+LgJ6jqPu6q5G77Kt3t7e9i2aNuK+mv9oz0HSfaeyI0qwl58q5c5VinJv7qaKtfXr7E2M7fT0w19Fi7C349uZQ9q1JasqA3Rhj15ee6hEche2ydf3mSrUE1Z+9E1dZNfF/+mi7QnWY/iq3JBunOrcZl7Mr5r8nf4q0HMWDE7OTxEmTXxn/cNUc3Ob8wucawVJnfqDaBr+hv6Zqo9j7vF5A3n3iG+aPfmi7qT5K10qdqlPRYKYZ2g+K7K949il9pF2qltq7656p7dwS++Ku0e7GrWBma7/y/ZDHRpsnUlW4u2k5cmR3vaqUd8fM+Ixd6exu1K1I5eee33NWJXs8aTrE2rIN+E/EVzTUi0J9kVJK+g/f4iuyt/qYrJW6ldJZtWpvT/uq1GauI/r6ZmDd23e7U222O03/7apWL9lPh3ghWtHc+xS8fjsf6qic+u6PhW/uutMGP79VjJa+bW+vEqX9eqI78tushtzarVelJrHo/Z1cTuwde1uzjBLvrPf/6jv7qyNUXj79x30O6C2UVu68/tFpny719Jvn+133cpqkRdUxtzb+pkG0hWpQ9Xzy71be+5jkL79dc/brJJiJ6SXS0Heji31UiN/ueXpca9SNO0/s4VgGWogeXZ/aFYfpz0MsvLqiBTsahFZgBKU2aZSI1ZZnNo8GSz2JfpOtUaZpGpeIWtvcjLLdsvtjBJxbLUtKzxMEltAlu/fXX8ZCv/i+Ruqeg5u61GIlMBANGQqQAAxEGmAgAQB5kKAEAcZGpWHh4eLmc+zezs7AyHQ9u+uLjQ/vv7e3dV1AWVDjTQ1dWVvc1Fmeq2Pn3SfneNxoifqbe3t6enp5ubmysrK90Ze3HPzs6m06ltDwYD7dcVtHFycnJzc+NujGqi0oEmu7u7+8tf/qI0TdIe7XfXaIyYmaqJSKfTWVtbG41G375905TFXfA83WR/f789s+DpzygVKh2A6E3tsvQ37XGXNUmcTL2+vu71epp/pJ7pa9aytbW1vr5+eXnpdqHcqHQA3txUtZmTVAnN1Pv7++FwGKtbVDfd7XbVUzezMqqCSgfwWHKq2sxJqgRlquYZGxsb5+fnrhyJemr11w38cLsSqHQAT/JT1cZOUiV9pn779k19a0ZHmqg+NHH5/PmzK6McqHQ8pvGQHYam6pNWq7W6umrb4/FY+9Vs3FVRdzZVbewkVVJm6uHh4fv37zM9L+Lh4WE0Gn38+NGVUTQqHZ6awXQ6HQ6HdqS3ZarCVW5vbzU8sm21Ge3f3Nx8+/at/p6enjZ2+tIQqt+//vWvyVpWU7HGsMgBjDWQJlP1Xtra2nKFjE0mE70tXQHFodJh1DMqJjUZVXtQq1hwjKVbabaqAZOmsLu7uyRrXamij4+PVdG9Xk/jLc1Z/fl1GlepaGsYmsheXFy429TL0pmq4Ua/389zxKG5EWtHxaLSYU5OTpSmytSQ5QrNVsPvBKWizsHOUPcLEuo0nqxfW8NQQxoMBrrycDg8Oztzl9XCcpl6e3u7vr6e8ztBtaVxDUevFIVKh9zc3LTbbU0vokwxVb822VX36nahshSKqko7Q93tWoyawXQ63d7eVtOqzRh6iUzV/6//XD2sK+dIb2N166wX5Y9Kh6i/y+LYNA3Uut2upiyujKpRIipNFYqB71M1Lc1u9X6vwYLwEpmqpl/g0VzHx8cfPnxwBeSFSocmlJkem6YGNhwONXpzZVSB6ku1trW1FXHAfX19PRgMCuxwolg0U/UKajxS4KSh8CfQQFQ6dnZ2lKmukJnz83PFtqrblVFuekt2u93oJ6kbjeOzPr8gU4tmqqYLmjS4QkFUhRoZuQKyR6U33McZV8jY169f1ZO6Akrs6upqPeOvZ1Fj2NjYKOQjp3ALZaqGDKurq2UYRbbb7Yy+cABzqPSGy/PsKXN4eDiZTFwBpXR9fa20y2HpSG/5Xq9XxVhdKFPPzs62t7ddoVCfZlwBWaLSmyz/s6fMaDTii7RKS1Ga5/TR8rtynwgslKmDwSDd4Vg/f/7c29tzhUfFFDR40azFFZCl1JVuVNdvZo6OjtyutKj0nKkXK+pjbD10p9NRZ+rKKA1VjRIu56qp4icCr2eqXsqVlZV0gwX1p+pVf/z4YcV3M7ad2traWkXX2SskpNLFB6pR0V2QFpWep2IXBr59+7a5uekKKA1lmxLOFXJU7KkHKbyeqSEfq/T7fXWp+qtty1exi1KbTCYHBweugGwEfpamkZMfSEl4plLpudH0VJPU1MOpKNbX15mqlkqxA51qtYfXE05jhNQnZe/t7VmOqldVP+u33cWpMIzNQUilK01Vy36Rn0qvljIc7K0OVN2oK6BoGmCpOgo8TvDy8rLX67lC6b2eqcPhULMWV1ieRalNWMP7Vrm6uup0Oq6AbIRUuqrY6tqzhYoQVHo+yjBJNd1ul68tLIkyrL5qSK2BtSuU2+uZqgFCSONW1+x61sTcJcTt7a3e9q6AbARWuk1VvfDDlKj0fJyeno5GI1co1MvPhA/Xc3N/f99utws5YC2pQksXr2eq+rLAFux61hiTVKO7clvIRmCl+6lqlFGUodJzEHiwt8SqJnXiq6urrpBwdna2trbGuVW5Kc85dVVZunj9DfD27dvAtSD7VDV8AdDTm63wcVO9BVa6LfWHT0+TqPSshX/Lhx2HGH5sv+l0Oskv67E01f0LmZqb8GFWLOVZRHnZ65m6srIS+NWLtvwb8qHsnOeeEitCsYRUuk1SI85QDZWetfAZySzvfokynDo4OBiPx9pIpqkhU/MROMyy0ZU/mCawVTy3dFE2r2dq+HHM1snGWvhVNat7dYXfWBGKK6TSbQjlCpFQ6TnQKxnyYuoN7o/tF7c3gKZH//jHP+bSFHn617/+lfqcOn9QhV+hTJ5fl87c0kU5vd70o8z9Iy78zn2rDitCWQipdI1GI65JGCo9Bzs7O3phXWF5qnS9zf1H6eFtwA5Lub291ROz+/So9HyMRqPT01NXWJKfnvrO35qHbaczmUwODw9doaxez9TAd1p0/lylZMdqeKfFQqU3UODoWZNUm4jYQkX4MDq51jeXrFR6PkKO/7dmkBTeJPT2VzNwhbJ6PVPL9mMRGjf9+9//ZkUoU//85z+p9Kb529/+lvq8flv4dYXZjCTKkUp6Vm5rxicrmZqPdthPQqkZzFrWL1Hag8Z8Gvm5Qlm9nqllO91+a2tLIyBWhDJFpTdQyAlUR0dHNgvRX+WrHQBsF4XQKOrxU9KeSpxTUQMhxyqKfaQaPj31KnGW6kLtvjynMTw8POjJ+Gqe62TpXiOi0psmZFJi58vNcZcFCD+RD6npldfr7wppqRlEmaGaShz6u1C7D/mkOq4n5/6+k6V7jYhKb5qQD89sYpoUPjupyrkTdRXl9VegRszUKDGftYUyVe+0brfrCoXa3t5+7tgZVoTiotKbRmOUkAPT7MMzH65ub4AKfR1dXYXXo1pFxEzV+73831G60Eum0UH+v0b7mMZNekFZC8oHld404/G4VCcqVOKAlHoL/I5S2dvbi/h5qgbQdvx/mS06DCnDj22F/AAZUqDSG+W0ZN/9VoafQ2m48O9YmM64QjDd1XA4dIWyWmJqH/6FSiE0XGq328xXckalN0fZPr/k594KV7ZfWKvEMGuJTC32440K/X5enVDpjRJymFJc98Ff6I9wn2ZcoQReOLSiPJb7CHp3d/fz58+ukKPv37/zyUpRqPTmKM88oBLfmFN7c98JWiwNsDTMCjlfNh/LZar+q36/n/NIVvW6sbFR/peyrqj05ri9vV1bW3OFQmk4FfJFiYgl8KuUIqrKMWvLZaqom1uffbG1K2fs7u5OfWtuD4cnUenNUYb19mI/cUDSeDw+ODhwhUKV54z5ly2dqaLOLp8eVl15JX7cpwmo9IZQFRd+XBifo5dHScY3apCtVkujbVcusTSZKvZCZ7oemMNDYClUekN8+PDh+PjYFXKn2i//OYiNUoYhjhqkmqUrlFvKTBXNJ9T0Mzp38Pz8nNW/EqLSm6DY79nQoEpDK1dACag6Op1OgUsXapBqFZWYpEr6TDX7+/uDwSDie0Bd6tbW1nA4LHb1CS+g0mtP85L379+7Qo7K9suSMMUuXajDyWgcn4XQTJWLiwsNIra3twNnGBqG6LVrt9sRv3cDGaHSay//ePv69WshQY5X6X2qN+l9Ecfhq4cp/AP+pUTIVHN2dqb/fDQapTgC/urqyjpWDUaYqVQIlV5vw+Hw/PzcFTKm9tDtdmkJpaX3eMRv7l2QUlytolqfBUTLVNH74fT0dDAYrKysbG1tqcN94bW4ubnR1EQTHV250+moYy1kEIRAVHqNqXJ7vV4OsapArdAHZo31+fPnnL8RWimeYrxerJiZ6qmjVNe5s7Oj94n98JM2NNwQ9aS2RxMUjYLVBdOr1gOVXkuKVVXZfpZfrqSeWo2EQK0EtYTcPtrM87EiyiRTH9Pc5XKG8w6bg0qvDXVtir3oIyEFtuY9u7u72nC7UHqbm5tZfwmwNYyPHz+6cqXklKkAKk1jo1ardXBwECv/ptNpu90u5KukEUiZ+v79+4xWm+7u7nq9XnUbBpkKYCHqQ8fjsZL1LOy3Qeyg8eFwGHjQOAr07du3jY2N6EcPWduo9MoWmQpgCZpG7OzsrK2tTSaTpfo+9b+Hh4fqMeOe3Iyi3NzcqDY3NzejjI3UJLrdrtpG1T9ZJ1MBLE3dqAKy0+msrq5ub2+fnJzYZ+d+PfDh4cH2nJ6ejkYjZbD6X01zSdOa0YS11WqpilNnodqSglnNQ63F7aoyMhVAeupJz87O9vf3ezMrKyt2jPfbt29tj3pbxSrLvPWmKtboSrmokdaCw6arq6vJZNJutxXJdfrJBDIVABCB0nQ8HitZla/dblcjrU+fPvk1DMWtihpj6SI7Q117SvLjrBGRqQCAmO7u7hSiSlOFqF/DUNyqqBmtLqrxGepkKgAAcZCpAADEQaYCABAHmQoAQBxkKgAAcZCpAADEQaYCABAHmQoAQAx//PE/TeuTLBLQ+McAAAAASUVORK5CYII=" style="" width="624" height="229">
		<br>
		<b>نکات: <br>
			1)	گردشکار تصويب طبق برنامه راهبردي تحقيقات دانشگاه حداکثر 4 ماه به طول مي‌انجامد.<br>
			2)	سرپرست طرح مي تواند بجاي تکميل فرم عنوان از همان ابتدا شناسنامه طرح را تکميل و به مراکز تحويل دهد.<br>
			3)	در صورت عدم مراجعه سرپرست طرح جهت عقد قرارداد پس از دو ماه از تصويب طرح در شوراي پژوهش دانشگاه، مراکز تحقيقاتي و دانشکده ها مي توانند پروژه را متوقف نمايند. در هر صورت پس از 2 ماه، تأخير در فاز اجرايي طرح محسوب مي شود.
		</b>
		<br>
		<div style="text-align:left;">امضاي سرپرست/ امضاي استاد راهنما </div>
		
		<h3 style="text-align:center;page-break-before:always;">اطلاعات مربوط به سرپرست طرح/ استاد راهنما</h3>
		<table style="font-family:B Mitra;width:100%" dir="rtl">
			<tbody><tr>
				<td>نام و نام خانوادگي : سید  هاشم دریاباری</td>
				<td>تاريخ تولد : 1350/06/23</td>
				<td>شماره شناسنامه : 848</td>
				<td>نام پدر:‌ علی</td>
			</tr>
			<tr>
				<td colspan="2">درجه علمي (دانشگاهي) : استادیار - Assistant Professor</td>
				<td colspan="2">شغل فعلــي :  </td>
			</tr>
		</tbody></table>
		<table class="table table-boldered" style="font-family:B Mitra;width:100%" dir="rtl" border="1">
			<tbody><tr>
				<td>نشاني محل کـار  :  بیمارستان بقیت الله</td>
				<td>تلفن :  02188210168</td>
			</tr>
			
		</tbody></table>
		-	مدرک تحصيلي کارشناسي  ارشد و بالاتر خود را در جدول زير ذکر کنيد : 
		<table class="table table-boldered" style="font-family:B Mitra;width:100%" dir="rtl" border="1">
			<tbody><tr>
				<th>رديف</th>
				<th>مدرک تحصيلي</th>
				<th>رشته</th>
				<th>دانشگاه</th>
				<th>کشور – شهر</th>
				<th>سال اخذ</th>
			</tr>
			
		</tbody></table>
		-	در صورت گذراندن دوره هاي تخصصي ، جدول زير را تکميل نماييد . 
		<table class="table table-boldered" style="font-family:B Mitra;width:100%" dir="rtl" border="1">
			<tbody><tr>
				<th>رديف</th>
				<th>نام دوره </th>
				<th>سازمان  / مؤسسه </th>
				<th>کشور </th>
				<th>مــدت </th>
				<th>سال خاتمه</th>
			</tr>
			
		</tbody></table>
		سوابق شرکت  سرپرست در طرحهاي پژوهشي(در صورت نياز از برگه هاي ضميمه استفاده نماييد) 
		<ol>
			<li>بررسی میزان همخوانی بین نتایج تشخیصی دو دستگاه SIRIUS و IOL Master 700 </li><li>بررسی دقت محاسبه لنز داخل چشمی در جراحی کاتاراکت تروماتیک </li><li>بررسی اثر فتوریفرکتیو کراتکتومی بر دید و رفرکشن بیماران با آستیگمات شدید تر از 4 </li><li>بررسی حضور ویروس SARS - Cov-2 در اشک بیماران مبتلا به  COVID - 19 و شیوع علائم چشمی در این بیماران </li><li>بررسی ارتباط بیماران مبتلا به قوز قرنیه با سندرم شلی مفاصل در بیماران مراجعه کننده به درمانگاه بقیه الله در سال 1399 </li><li>بررسی اثرات درمانی عصاره زعفران در التهابات ناشی از مدل القایی خشکی چشم در موش آزمایشگاهی </li><li>بررسی ایمنی و کارایی یک بستر سنتزی به منظور ترمیم آسیب دیدگی صلبیه (Sclera) و ملتحمه (conjunctiva) در مدل حیوانی </li><li>بررسی فتوریفرکتیو کراتکتومی بر حدت بینایی و رفرکشن بیماران دوربین مراجعه کننده به درمانگاه چشم پزشکی بیمارستان بقیه الله در بازه زمانی ۹۷-۹۹ </li><li>بررسی فتورفرکتیو کراتکتومی (PRK) بر حدت بینایی بیماران با آستیگماتیسم بالاتر از 4 در مقایسه با بیماران با آستیگماتیسم کمتر از 4 در مراجعان درمانگاه چشم پزشکی بقیه الله طی سالهای 96-99 </li><li>بررسی پاتولوژیک ناخنک از نظر وجود نئوپلازی سلول سنگفرشی سطح چشم در بیماران جراحی&amp;zwnj;شده در بیمارستان بقیة&amp;zwnj;الله&amp;zwnj;(عج) در سال 1400 </li><li>بررسی نتایج بینایی کاشت رینگ داخل قرنیه ای غیر متقارن سگمنتال (کرارینگ AS) با ایجاد تونل به روش دستی در بیماران قوز قرنیه در بیمارستان بقیة&amp;zwnj;الله&amp;zwnj;(عج) از  سال 1397 تا 1400 </li><li>بررسی ارتباط هپاتیت اتوایمیون با خشکی چشم در بیماران  مراجعه کننده به بیمارستان بقیه الله(عج) تا سال 1401 </li><li>بررسی میزان بهبود رتراکسیون سیکاتریسیل پلک تحتانی با استفاده از پیوند بافت مخاط دهان در یک تکنیک جراحی نوین چهار مرحله ای </li><li>بررسی ارتباط بین شدت بیماری و خشکی چشم در بیماران مبتلا به کووید19 </li><li>ارزیابی بی خطری قطره چشمی حاوی پپتید انتی باکتریال در درمان عفونت کراتیت باکتریایی </li><li>بررسی عوارض چشمی در بیماران پارکینسونی </li><li>بررسی اثرات اسلیو گاسترکتومی بر خشکی چشم در بیماران مراجعه کننده به بیمارستان بقیه الله </li><li>بررسی تاثیر قطره چشمی سرم بند ناف جنین بر ترمیم اپیتلیوم قرنیه بعد از جراحی رفراکتیو ترانس پی آر کی در بیمارستان بقیه الله(عج) </li><li>تدوین پروتکل درمان برای نئوپلازی سنگفرشی سطح چشم </li><li>بررسی اثر آنالوگ سولفور موستارد بر  روی قرنیه و شبکیه و ارزیابی اثرات درمانی  دگزامتازون در مدل  حیوانی </li><li>بررسی اثربخشی قطره چشمی حاوی اگزوزوم بر ترمیم اپیتلیوم قرنیه بعد از جراحی رفرکتیو ترنس پی آر کی در بیمارستان بقیه الله (عج): یک کارآزمایی بالینی تصادفی سازی شده </li><li>مقایسه ی اثربخشی قطره ی ملاتونین چشمی با قطره ی بتامتازون در قرنیه در مدل سوختگی شیمیایی موش </li><li>شیوع اختلالات خواب در افراد با ناتوانی بینایی: یک مطالعه مقایسه&amp;zwnj;ای در میان غیر استفاده&amp;zwnj;کنندگان از عینک، امتروپ (افراد با بینایی طبیعی) و آمتروپ&amp;zwnj;ها (افرادی با خطای انکساری) که به طور منظم از عینک استفاده می&amp;zwnj;کنند
		</li></ol>
		<br>
		<b><u>نوع طرح :</u>    
			بنيادي <input type="checkbox" disabaled="disabaled" onclick="return false" onkeydown="return false">
			کاربردي <input type="checkbox" checked="checked" onclick="return false" onkeydown="return false">
			بنيادي – کاربردي  <input type="checkbox" disabaled="disabaled" onclick="return false" onkeydown="return false">
		</b><br>
		<b><u>مدت اجراي طرح:</u></b> <br>
		<b><u>سازمان مجري :</u></b> <br>
		<b><u>سازمان‌هاي همکار طرح :</u></b> 
		<table class="table table-boldered" style="font-family:B Mitra;width:100%" dir="rtl" border="1">
			<tbody><tr>
				<th>رديف</th>
				<th>نام سازمان</th>
				<th>نشاني و تلفن</th>
				<th>نوع همکاري</th>
			</tr>
			
		</tbody></table>
		<b>بخش هايي از نيروهاي مسلح که نتايج حاصل از انجام طرح  مورد نياز آنها  باشد :</b>
		<br>
		مشخصات ناظر(توسط مرکز مربوطه تکميل گردد):
		<br>
		<table style="font-family:B Mitra;width:100%" dir="rtl">
			<tbody><tr>
				<td>نام و نام خانوادگي : </td>
				<td>تاريخ تولد : </td>
				<td>شماره شناسنامه : </td>
				<td>نام پدر:‌ </td>
			</tr>
			<tr>
				<td colspan="4">محل صدور : </td>
			</tr>
			<tr>
				<td>آخرين مدرک تحصيلي : </td>
				<td colspan="2">شغل فعلــي :  </td>
			</tr>
		</tbody></table>
		<div style="text-align:left;">امضاي سرپرست/ امضاي استاد راهنما </div>

		<br>
		<b style="page-break-before:always;"><u>1 - بيان مسأله (با استناد به مطالعات و مستندات موجود به بيان مشکل، گستردگي و  وضعيت فعلي آن،  اهميت مسأله و ضرورت پاسخگويي به آن، اشاره‌اي به تاريخچه مشکل، عوامل مؤثر يا مرتبط با مشکل، آثار بهداشتي، اقتصادي، اجتماعي و … مشکل بپردازيد.).</u></b>
		  <div class="font">
		  <p dir="RTL" style="margin-left: 0cm; margin-right: 0cm; text-align: justify; font-size: 1em; font-family: B Mitra;"><span style="font-size: 1em; font-family: B Mitra; text-align: justify;"><strong style="font-size: 1em; font-family: B Mitra; text-align: justify;"><span style="color: black; font-size: 1em; font-family: B Mitra; text-align: justify;">سندرم شوگرن یک بیماری خودایمنی مزمن می باشد که در مراحل اولیه غدد اگزوکراین مخاطی را تحت تاثیر قرار داده که از مشخصات آن تحت تاثیر قرارگرفتن غدد بزاق و اشکی می باشد بنابراین در بیماران خشکی دهان و چشم دیده می شود ولی اغلب با اختلالات اسکلتی عضلانی و آسیب به دیگر سیستم های بدن همراه است.</span></strong><strong style="font-size: 1em; font-family: B Mitra; text-align: justify;"><span style="color: black; font-size: 1em; font-family: B Mitra; text-align: justify;">(1) تشخیص سندرم شوگرن براساس ترکیب علائم خشکی و وجود مشخصات خودایمنی شامل: فعالیت سلول های </span></strong><strong style="font-size: 1em; font-family: B Mitra; text-align: justify;"><span dir="LTR" style="color: black; font-size: 1em; font-family: B Mitra; text-align: justify;">T</span><span style="color: black; font-size: 1em; font-family: B Mitra; text-align: justify;"> (به کمک مثبت شدن بیوپسی غدد بزاق تایید می شود) یا سلول های </span></strong><strong style="font-size: 1em; font-family: B Mitra; text-align: justify;"><span dir="LTR" style="color: black; font-size: 1em; font-family: B Mitra; text-align: justify;">B</span><span style="color: black; font-size: 1em; font-family: B Mitra; text-align: justify;"> (به کمک وجود آنتی بادی های خودی) می باشد.(2) دربیشتر موارد سندرم شوگرن بدون دیگر بیماری های التهابی و خودایمنی روی می دهد یا به عبارتی سندرم شوگرن از نوع اولیه می باشد. در همین حال سندرم شوگرن می تواند همراه با دیگر بیماری های خود ایمنی از جمله بیماری تیروئید، التهاب عروقی روماتوئید و لوپوس سیستمی باشد یا به عبارتی شوگرن نوع ثانویه باشد.(3)افزایش شیوع خشکی چشم در بیماران با بیماری های خود ایمنی ازجمله سندرم شوگرن دیده می شود، که حدود 8% جمعیت، که 78%&nbsp; آن شامل خانم ها می باشند.(4, 5) خشکی چشم عموما به علت اختلال در ثبات فیلم اشکی که ممکن است ضخامت لیپید یکی از عوامل تعیین کننده این ثبات فیلم اشکی باشد(6) و التهاب مزمن در ترکیب با کاهش ترشح مایع اشک و افزایش تبخیر روی می دهد.(7) بیماران با خشکی چشم ممکن است از احساس جسم خارجی ،درد، حساسیت به نور، به هم ریختن دید و سختی در باز کردن چشم ها شکایت داشته باشند.(8)</span></strong></span></p>

<p dir="RTL" style="margin-left: 0cm; margin-right: 0cm; text-align: justify; font-size: 1em; font-family: B Mitra;"><span style="font-size: 1em; font-family: B Mitra; text-align: justify;"><strong style="font-size: 1em; font-family: B Mitra; text-align: justify;"><span style="color: black; font-size: 1em; font-family: B Mitra; text-align: justify;">اشک شامل فاکتور های رشد مختلف و ترکیبات ضروری شامل فاکتور رشد اپیدرمال ،ویتامین </span></strong><strong style="font-size: 1em; font-family: B Mitra; text-align: justify;"><span dir="LTR" style="color: black; font-size: 1em; font-family: B Mitra; text-align: justify;">A</span><span style="color: black; font-size: 1em; font-family: B Mitra; text-align: justify;"> و فاکتور های نوروتروفیک، آلبومین و مواد ضد میکروبی اختصاصی و غیر اختصاصی شامل لیزوزیم ، لاکتوفرین ، آلفا لیزین و ترکیبات پروتئینی به عنوان مواد ضد میکروبی غیر اختصاصی می باشد که نقشی بسیار مهم در نگه داشتن سلامت اپیتلیوم سطح چشم ایفا می کنند.(9, 10) لیزوزیم با از هیدرولیز پپتیدوگلیکان دیواره ی سلولی باکتریایی باعث ازبین رفتن باکتری می شود همچنین به خاطر توانایی تجزیه کنندگی کیتین ، آنزیم لیزوزیم خاصیت ضد قارچی نیز دارد.(10, 11) آلفا لیزین باعث پارگی غشای سلولی به کمک یک مکانیسم نامشخص می شود که غلظت آن در اشک از سرم و پلاسما بیشتر است.(12) لاکتوفرین به صورت قابل برگشت با دو اتم آهن ترکیب می شود و در نتیجه دسترسی باکتری ها را به آهن برای رشد و متابولیسم سخت می کند.(13) ترکیبات ضدمیکروبی اختصاصی در اشک شامل ایمونوگلوبولین </span></strong><strong style="font-size: 1em; font-family: B Mitra; text-align: justify;"><span dir="LTR" style="color: black; font-size: 1em; font-family: B Mitra; text-align: justify;">A,G,M</span><span style="color: black; font-size: 1em; font-family: B Mitra; text-align: justify;"> می باشند.(14)</span></strong><strong style="font-size: 1em; font-family: B Mitra; text-align: justify;"> </strong></span></p>

<p dir="RTL" style="margin-left: 0cm; margin-right: 0cm; text-align: justify; font-size: 1em; font-family: B Mitra;"><span style="font-size: 1em; font-family: B Mitra; text-align: justify;"><strong style="font-size: 1em; font-family: B Mitra; text-align: justify;"><span style="color: black; font-size: 1em; font-family: B Mitra; text-align: justify;">فیلم اشکی یک سطح منظمی برای شکست نور،تغذیه ی قرنیه دارد و نقشی مهم در سیستم دفاعی چشم ایفا می کند. نقص در مقدار تولید اشک یا تغییر در ترکیبات اشکی باعث آسیب و پاتولوژی چشمی می شود.(15)</span></strong></span></p>

<p dir="RTL" style="margin-left: 0cm; margin-right: 0cm; text-align: justify; font-size: 1em; font-family: B Mitra;"><strong style="font-size: 1em; font-family: B Mitra; text-align: justify;"><span style="font-size: 1em; font-family: B Mitra; text-align: justify;"><span style="background-color: rgb(255, 255, 255); font-size: 1em; font-family: B Mitra; text-align: justify;">عوارض چشمی طولانی مدت ناشی از عوامل شیمیایی جنگی شامل حساسیت به نور(73.2%) احساس کاهش بینایی(72.5%) ، احساس خشکی چشم(66.4%) ، احساس جسم خارجی(61.1%) ،اشک ریزش(46.3%) و درد(43%) می باشد. یافته های اسلیت لمپی بیانگر وجود اختلالات غدد میبومین(96%) ، التهاب پلک و اختلالات اشکی و خشکی سطح چشم(80-90%) می باشد.التهاب پلکی مزمن و کاهش ترشح اشک 2 عامل مهم و موثر در پیشرفت عوارض چشمی ناشی از عوامل شیمیایی جنگی هستند. هرچه مواجهه ی اولیه ، درصد ناتوانی و دوره ی درگیری چشمی بیشتر باشد احتمال کراتوپاتی ناشی از عوامل شیمیایی بیشتر می شود.(21)</span></span></strong></p>

<p dir="RTL" style="margin-left: 0cm; margin-right: 0cm; text-align: justify; font-size: 1em; font-family: B Mitra;"><strong style="font-size: 1em; font-family: B Mitra; text-align: justify;"><span style="font-size: 1em; font-family: B Mitra; text-align: justify;"><span style="background-color: rgb(255, 255, 255); font-size: 1em; font-family: B Mitra; text-align: justify;">اگر چه عوارض اولیه ی چشمی مواجهه با عوامل شیمیایی جنگی شامل اشکریزش ، ادم وترشحات چشمی و حتی نابینایی می باشند ولی ممکن است تا چند روز یا چند هفته به تدریج کاهش پیدا کنند ولی یک زخم باقیمانده ی کراتوپاتی ممکن است ایجاد شود که منجر به اثرات طولانی مدت در این افراد شود.(22) این افراد معمولا از عوارض خشکی چشم رنج می برند.&nbsp;</span></span></strong></p>

<p dir="RTL" style="margin-left: 0cm; margin-right: 0cm; text-align: justify; font-size: 1em; font-family: B Mitra;"><span style="font-size: 1em; font-family: B Mitra; text-align: justify;"><strong style="font-size: 1em; font-family: B Mitra; text-align: justify;"><span style="color: black; font-size: 1em; font-family: B Mitra; text-align: justify;">&nbsp;درمان های مرسوم سندرم خشکی چشم شامل استفاده از قطره های اشک مصنوعی ،کورتیکواستروئید های موضعی سیکلوسپورین</span></strong><strong style="font-size: 1em; font-family: B Mitra; text-align: justify;"><span dir="LTR" style="color: black; font-size: 1em; font-family: B Mitra; text-align: justify;">A</span><span style="color: black; font-size: 1em; font-family: B Mitra; text-align: justify;"> ، لنزهای تماسی درمانی ، عینک های محافظتی و بستن پانکتال و تارسورافی می باشد که نمی توانند فاکتور های رشد و ترکیبات ضروری اشک را مهیا کنند.(16)</span></strong></span></p>

<p dir="RTL" style="margin-left: 0cm; margin-right: 0cm; text-align: justify; font-size: 1em; font-family: B Mitra;"><span style="font-size: 1em; font-family: B Mitra; text-align: justify;"><strong style="font-size: 1em; font-family: B Mitra; text-align: justify;"><span style="color: black; font-size: 1em; font-family: B Mitra; text-align: justify;">قطره های چشمی سرم خون بند ناف که از خون بند ناف مادران سالم مشتق می شود شامل مقدار زیادی سیتوکین ها،ویتامین </span></strong><strong style="font-size: 1em; font-family: B Mitra; text-align: justify;"><span dir="LTR" style="color: black; font-size: 1em; font-family: B Mitra; text-align: justify;">A</span><span style="color: black; font-size: 1em; font-family: B Mitra; text-align: justify;"> ، فاکتور های رشد، فاکتور های نوروتروفیک و ترکیبات ضروری اشک همچنین عوامل ضد باکتری و قارچی مانند </span></strong><strong style="font-size: 1em; font-family: B Mitra; text-align: justify;"><span dir="LTR" style="color: black; font-size: 1em; font-family: B Mitra; text-align: justify;">IgG</span><span style="color: black; font-size: 1em; font-family: B Mitra; text-align: justify;"> ،لیزوزیم و ترکیبات دیگر می باشد که محیط مناسبی برای رشد و بازسازی سلول ها و بافت های آسیب دیده می باشند و قطره های بدون نگهدارنده و ایمن و موثری در رشد و ترمیم سلول های آسیب دیده و بازسازی و بهبود اختلالات اپیتلیوم هستند.(9, 17-19)</span></strong></span></p>

<p dir="RTL" style="margin-left: 0cm; margin-right: 0cm; text-align: justify; font-size: 1em; font-family: B Mitra;"><span style="font-size: 1em; font-family: B Mitra; text-align: justify;"><strong style="font-size: 1em; font-family: B Mitra; text-align: justify;"><span style="color: black; font-size: 1em; font-family: B Mitra; text-align: justify;">قطره ی چشمی سرم خون بند ناف انسانی قطره ای ایمن و سرشار از فاکتور های رشد و ترکیبات ضروری داخل اشک و فاکتور های دفاعی و نوروتروفیک می باشد که علاوه بر تامین مواد ضروری داخل اشک محیط مناسبی برای بازسازی و رشد بافت های آسیب دیده می باشد و بیشترین شباهت ساختاری به اشک را دارا بوده و اثرات خوبی در درمان خشکی چشم و اختلالات سطح چشم نشان داده است ولی به طور به خصوص اثرات درمانی آن در درمان بیماران با سندرم شوگرن که حاصل مجموعه ای از اختلالات غدد اشک و اشک و سطح خارجی&nbsp; چشم <span style="background-color: rgb(255, 255, 255); font-size: 1em; font-family: B Mitra; text-align: justify;">،</span></span></strong><strong style="font-size: 1em; font-family: B Mitra; text-align: justify;"><span style="color: black; font-size: 1em; font-family: B Mitra; text-align: justify;"><span style="background-color: rgb(255, 255, 255); font-size: 1em; font-family: B Mitra; text-align: justify;">همچنین در جانبازان شیمیایی با آسیب های چشمی بیشترین عوارض مربوط به خشکی چشم و آسیب های بافتی سطوح خارجی چشم شامل قرنیه و ملتحمه ی چشمی و پلکی می باشد و آسیب های بافتی متوسط تا شدیدی در این افراد به خاطر خشکی چشم شدید و طولانی در سطوح خارجی چشم مشاهده می شود ارزیابی نشده است</span></span></strong><strong style="font-size: 1em; font-family: B Mitra; text-align: justify;"><span style="color: black; font-size: 1em; font-family: B Mitra; text-align: justify;"><span style="background-color: rgb(255, 255, 255); font-size: 1em; font-family: B Mitra; text-align: justify;">.</span> بنابراین در این طرح اثرات قطره ی سرم خون بند ناف در میزان بهبود و ترمیم بافت های آسیب دیده سطح خارجی چشم و بهبود میزان بینایی کاهش یافته ناشی از تخریبات بافتی سطح چشم و نیز بهبود علائم خشکی چشم شدید در بیماران با سندرم شوگرن و جانبازان شیمیایی به کمک تست ها و روش های سابجکتیو و آبجکتیو مورد بررسی قرار خواهد گرفت.</span></strong></span></p>

<p dir="RTL" style="margin-left: 0cm; margin-right: 0cm; text-align: justify; font-size: 1em; font-family: B Mitra;"><span style="font-size: 1em; font-family: B Mitra; text-align: justify;"><strong style="font-size: 1em; font-family: B Mitra; text-align: justify;">در ضمن نتایج این طرح می تواند در بقیه ی شرایط چشمی مشابه که اختلالات و آسیب های بافتی در سطح خارجی چشم و خشکی چشم شدید از جمله سندرم استیون جانسون ،کراتوکنژکتیویت سیکا </strong>و<span style="color: black; font-size: 1em; font-family: B Mitra; text-align: justify;"> <strong style="font-size: 1em; font-family: B Mitra; text-align: justify;">سوختگی</strong> <strong style="font-size: 1em; font-family: B Mitra; text-align: justify;">ها</strong> <strong style="font-size: 1em; font-family: B Mitra; text-align: justify;">و</strong></span><strong style="font-size: 1em; font-family: B Mitra; text-align: justify;"> عوامل شیمیایی جنگی و صنعتی مورد استفاده واقع شود.</strong></span></p>
		  </div>
		<br>
		<b><u>مروري بر منابع :</u></b>
		<div class="font">
		  <p dir="RTL" style="margin-left: 0cm; margin-right: 0cm; text-align: justify; font-size: 1em; font-family: B Mitra;"><span style="font-size: 1em; font-family: B Mitra; text-align: justify;"><span style="font-size: 1em; font-family: B Mitra; text-align: justify;">مطالعه ای در سال 2006 توسط یوون و همکارانش تحت عنوان ارزیابی اثر قطره ی سرم خون بند ناف در درمان خشکی چشم شدید انجام گرفت. در این مطالعه 31 بیمار با خشکی چشم شدید با قطره ی سرم خون بندناف تحت درمان قرار گرفتند. در نهایت به این نتیجه رسیدن که سرم بند ناف شامل ترکیبات ضروری اشک بوده و قطره ی سرم بند ناف قطره ای ایمن و موثر برای درمان خشکی چشم می باشد.</span><span style="font-size: 1em; font-family: B Mitra; text-align: justify;">(20)</span></span></p>

<p dir="RTL" style="margin-left: 0cm; margin-right: 0cm; text-align: justify; font-size: 1em; font-family: B Mitra;"><span style="font-size: 1em; font-family: B Mitra; text-align: justify;"><span style="font-size: 1em; font-family: B Mitra; text-align: justify;">در مطالعه ای در سال 2007 توسط یوون و همکارانش تحت عنوان اثر درمانی قطره ی چشمی سرم بند ناف در درمان خشکی چشم مرتبط با بیماری پیوند در پیوند گیرنده(</span><span dir="LTR" style="font-size: 1em; font-family: B Mitra; text-align: justify;">GVHD</span><span style="font-size: 1em; font-family: B Mitra; text-align: justify;">) انجام دادند.</span> <span style="font-size: 1em; font-family: B Mitra; text-align: justify;">24 چشم از 12 بیمار مبتلا به سندرم خشکی شدید چشم مرتبط با </span><span dir="LTR" style="font-size: 1em; font-family: B Mitra; text-align: justify;">(GVHD)</span><span style="font-size: 1em; font-family: B Mitra; text-align: justify;"> با قطره چشمی سرم بند ناف 20 درصد تحت درمان قرار گرفتند. عوارض چشمگیری بعد از استفاده از این قطره دیده نشد.قطره ی چشمی سرم بند ناف ایمن بوده و ممکن است روشی موثر در درمان خشکی چشم شدید مرتبط با (</span><span dir="LTR" style="font-size: 1em; font-family: B Mitra; text-align: justify;">GVHD</span><span style="font-size: 1em; font-family: B Mitra; text-align: justify;">) باشد.</span><span style="font-size: 1em; font-family: B Mitra; text-align: justify;">(21)</span></span></p>

<p dir="RTL" style="margin-left: 0cm; margin-right: 0cm; text-align: justify; font-size: 1em; font-family: B Mitra;"><span style="font-size: 1em; font-family: B Mitra; text-align: justify;"><span style="font-size: 1em; font-family: B Mitra; text-align: justify;">در سال 2014 اردم و همکارانش مطالعه ای تحت عنوان بررسی اثر درمانی قطره ی سرم بند ناف در بیماران با نقص اپیتلیوم قرنیه(</span><span dir="LTR" style="font-size: 1em; font-family: B Mitra; text-align: justify;">PED</span><span style="font-size: 1em; font-family: B Mitra; text-align: justify;">) انجام دادند. 16 چشم از14 بیمار که نسبت به درمان های مرسوم مقاوم بودند به کمک قطره ی چشمی سرم خون بند ناف</span><span dir="LTR" style="font-size: 1em; font-family: B Mitra; text-align: justify;">20%</span><span style="font-size: 1em; font-family: B Mitra; text-align: justify;"> تحت درمان قرار گرفتند.نتایج این مطالعه بیانگر ایمن و موثر بودن قطره ی سرم بند ناف در مدیریت بیماری نقص اپیتلیوم قرنیه بود. همچنین درجه ی بیماری مشخص کننده ی زمان مورد نیاز برای بهبودی بیماری بود.</span><span style="font-size: 1em; font-family: B Mitra; text-align: justify;">(22)</span></span></p>

<p dir="RTL" style="margin-left: 0cm; margin-right: 0cm; text-align: justify; font-size: 1em; font-family: B Mitra;"><span style="font-size: 1em; font-family: B Mitra; text-align: justify;"><span style="font-size: 1em; font-family: B Mitra; text-align: justify;">&nbsp;در سال 2022 کومار و همکارانش در مطالعه ای پایلوت تحت عنوان پروفایل درمانی سرم خون بند ناف و سرم مشتق از بیمار در درمان اختلالات سطح چشم انجام دادند. این مطالعه روی </span><span dir="LTR" style="font-size: 1em; font-family: B Mitra; text-align: justify;">101</span><span style="font-size: 1em; font-family: B Mitra; text-align: justify;"> چشم با اختلال سطح چشمی ناشی از بیماری خشکی چشم ، سوختگی شیمیایی و آلرژی چشمی انجام گرفت. نتایج این مطالعه نشان داد که سرم خون بند ناف در بازسازی سطح چشم موثرتر از سرم مشتق شده از خود بیمار عمل می کند.</span><span style="font-size: 1em; font-family: B Mitra; text-align: justify;">(23)</span></span></p>

<p dir="RTL" style="margin-left: 0cm; margin-right: 0cm; text-align: justify; font-size: 1em; font-family: B Mitra;">&nbsp;</p>

<p dir="RTL" style="margin-left: 0cm; margin-right: 0cm; text-align: justify; font-size: 1em; font-family: B Mitra;">&nbsp;</p>

<p dir="RTL" style="margin-left: 0cm; margin-right: 0cm; text-align: justify; font-size: 1em; font-family: B Mitra;"><span style="font-size: 1em; font-family: B Mitra; text-align: justify;"><span style="font-size: 1em; font-family: B Mitra; text-align: justify;">در سال 2007 یوون و همکاران در مطالعه ای با عنوان استفاده از قطره ی چشمی سرم خون بند ناف در درمان کراتیت نوروتروفیک انجام دادند.</span><span dir="LTR" style="font-size: 1em; font-family: B Mitra; text-align: justify;">28</span><span style="font-size: 1em; font-family: B Mitra; text-align: justify;"> بیمار با کراتیت نوروتروفیک که نسبت به درمان های مرسوم مقاوم بودند انتخاب شدند.این بیماران با قطره ی چشمی سرم خون بند ناف </span><span dir="LTR" style="font-size: 1em; font-family: B Mitra; text-align: justify;">20%</span><span style="font-size: 1em; font-family: B Mitra; text-align: justify;"> برای 6-10 بار استفاده در روز تحت درمان قرار گرفتند. در نهایت به این نتیجه رسیدند که سرم بند ناف شامل فاکتورهای نوروتروفیک فراوانی بوده و این قطره ی چشمی درمانی موثر برای کراتیت نوروتروفیک می باشد.</span><span style="font-size: 1em; font-family: B Mitra; text-align: justify;">(24)</span></span></p>

<p dir="RTL" style="margin-left: 0cm; margin-right: 0cm; text-align: justify; font-size: 1em; font-family: B Mitra;">&nbsp;</p>

<p dir="RTL" style="margin-left: 0cm; margin-right: 0cm; text-align: justify; font-size: 1em; font-family: B Mitra;">&nbsp;</p>
		  </div>
		  
		<br>
		<b><u>اهميت و ضرورت طرح / جنبه نوآوري طرح :</u></b>
		<div class="font">
		  <p style="font-size: 1em; font-family: B Mitra; text-align: justify;"><span style="font-size: 1em; font-family: B Mitra; text-align: justify;"><span style="font-size: 1em; font-family: B Mitra; text-align: justify;"><strong style="font-size: 1em; font-family: B Mitra; text-align: justify;">با توجه به مطالعات</strong> </span><span style="font-size: 1em; font-family: B Mitra; text-align: justify;">مشاهده می شود که بهره گیری از قطره ی چشمی سرم خون بند ناف ممکن است روشی ایمن و موثر در درمان علائم خشکی چشم و بازسازی و ترمیم تخریب های سطحی بافت چشمی باشد.بنابراین مطالعات جدید روی اثرات بازسازی بافتی مفید این روش و بهبود علائم سابجکتیو و آبجکتیو خشکی چشم مخصوصا نوع شدید خشکی چشم در بیماری های مختلفی که با این نوع خشکی چشم همراه اند متمرکز شده است. بنابراین ارزیابی اثرات این روش درمانی در بهبود علائم خشکی چشم شدید در بیماران با سندرم شوگرن و جانبازان شیمیایی و بهره گیری از نتایج به دست آمده در درمان خشکی چشم شدید و آسیب های بافتی ناشی از این سندروم و شرایط مشابه دیگر در کشور امری ضروری می باشد. </span></span></p>
		  </div>
		  
		<br>
		<div style="text-align:left;">امضاي سرپرست/ امضاي استاد راهنما </div>

		<br>
		<b style="page-break-before:always;"><u>3 – منابع علمي و سوابق طرح :</u></b>
		   <p style="white-space: pre-wrap;text-align:justify">  </p>
		  <br>
		   <p style="white-space: pre-wrap;text-align:justify"> 1.	Fox RI. Sjögren's syndrome. The Lancet. 2005;366(9482):321-31.
2.	Aggarwal R, Anaya J-M, Koelsch KA, Kurien BT, Scofield RH. Association between secondary and primary Sjögren’s syndrome in a large collection of lupus families. Autoimmune Diseases. 2015;2015.
3.	Amador-Patarroyo MJ, Arbelaez JG, Mantilla RD, Rodriguez-Rodriguez A, Cárdenas-Roldán J, Pineda-Tamayo R, et al. Sjögren’s syndrome at the crossroad of polyautoimmunity. Journal of autoimmunity. 2012;39(3):199-205.
4.	Fox RI, Howell FV, Bone RC, Michelson PE, editors. Primary Sjogren syndrome: clinical and immunopathologic features. Seminars in arthritis and rheumatism; 1984: Elsevier.
5.	Fairweather D, Frisancho-Kiss S, Rose NR. Sex differences in autoimmune disease from a pathological perspective. The American journal of pathology. 2008;173(3):600-9.
6.	Isreb M, Greiner J, Korb D, Glonek T, Mody S, Finnemore V, et al. Correlation of lipid layer thickness measurements with fluorescein tear film break-up time and Schirmer's test. Eye. 2003;17(1):79-83.
7.	Sotozono C, Ueta M, Yokoi N. Severe dry eye with combined mechanisms is involved in the ocular sequelae of SJS/TEN at the chronic stage. Investigative Ophthalmology &amp; Visual Science. 2018;59(14):DES80-DES6.
8.	Susiyanti M, Kurnia DA, Fasha I, Irawati Y, Rachmadi L, Liem IK, et al. Treatment of Severe Dry Eye in Stevens-Johnson Syndrome with Umbilical Cord Serum Eye Drops. Clinical Ophthalmology. 2022:4089-95.
9.	Yoon K-C, Heo H, Im S-K, You I-C, Kim Y-H, Park Y-G. Comparison of autologous serum and umbilical cord serum eye drops for dry eye syndrome. American journal of ophthalmology. 2007;144(1):86-92. e2.
10.	Bron A, Seal D. The defences of the ocular surface. Transactions of the Ophthalmological Societies of the United Kingdom. 1986;105:18-25.
11.	Repaske R. Lysis of gram-negative bacteria by lysozyme. Biochimica et biophysica acta. 1956;22(1):189-91.
12.	Ford LC, DeLange RJ, Petty RW. Identification of a nonlysozymal bactericidal factor (beta lysin) in human tears and aqueous humor. American journal of ophthalmology. 1976;81(1):30-3.
13.	Selinger DS, Selinger RC, Reed WP. Resistance to infection of the external eye: the role of tears. Survey of ophthalmology. 1979;24(1):33-8.
14.	German A, Hall E, Day M. Measurement of IgG, IgM and IgA concentrations in canine serum, saliva, tears and bile. Veterinary immunology and immunopathology. 1998;64(2):107-21.
15.	Davidson HJ, Kuonen VJ. The tear film and ocular mucins. Veterinary ophthalmology. 2004;7(2):71-7.
16.	Noble BA, Loh RS, MacLennan S, Pesudovs K, Reynolds A, Bridges L, et al. Comparison of autologous serum eye drops with conventional therapy in a randomised controlled crossover trial for ocular surface disease. British Journal of Ophthalmology. 2004;88(5):647-52.
17.	Giannaccare G, Buzzi M, Fresina M, Velati C, Versura P. Efficacy of 2-month treatment with cord blood serum eye drops in ocular surface disease: an in vivo confocal microscopy study. Cornea. 2017;36(8):915-21.
18.	Ang LP-K, Do TP, Thein ZM, Reza HM, Tan X-W, Yap C, et al. Ex Vivo Expansion of Conjunctival and Limbal Epithelial Cells Using Cord Blood Serum–Supplemented Culture Medium. Investigative ophthalmology &amp; visual science. 2011;52(9):6138-47.
19.	Yoon KC. Use of umbilical cord serum in ophthalmology. Chonnam medical journal. 2014;50(3):82-5.
20.	Foulks GN, Forstot SL, Donshik PC, Forstot JZ, Goldstein MH, Lemp MA, et al. Clinical guidelines for management of dry eye associated with Sjögren disease. The ocular surface. 2015;13(2):118-32.
21.	Ghasemi H, Ghazanfari T, Ghassemi-Broumand M, Javadi MA, Babaei M, Soroush MR, et al. Long-term ocular consequences of sulfur mustard in seriously eye-injured war veterans. Cutaneous and ocular toxicology. 2009;28(2):71-7.
22.	Etezad‐Razavi M, Mahmoudi M, Hefazi M, Balali‐Mood M. Delayed ocular complications of mustard gas poisoning and the relationship with respiratory and cutaneous complications. Clinical &amp; experimental ophthalmology. 2006;34(4):342-6.
23.	Yoon K-C, Im S-K, Park Y-G, Jung Y-D, Yang S-Y, Choi J. Application of umbilical cord serum eyedrops for the treatment of dry eye syndrome. Cornea. 2006;25(3):268-72.
24.	Yoon K, Jeong I, Im S, Park Y, Kim H, Choi J. Therapeutic effect of umbilical cord serum eyedrops for the treatment of dry eye associated with graft-versus-host disease. Bone marrow transplantation. 2007;39(4):231-5.
25.	Erdem E, Yagmur M, Harbiyeli I, Taylan-Sekeroglu H, Ersoz R. Umbilical cord blood serum therapy for the management of persistent corneal epithelial defects. International journal of ophthalmology. 2014;7(5):807.
26.	Kumar A, Chaurasiya D, Sultan S, Soni D, Kubrey S, Singh P, et al. Therapeutic Profile of Human Umbilical Cord Blood Serum and Autologous Serum Therapies in Treatment of Ocular Surface Disorders: A Pilot Study. Journal of Ocular Pharmacology and Therapeutics. 2023;39(1):36-47.
27.	Yoon K-C, You I-C, Im S-K, Jeong T-S, Park Y-G, Choi J. Application of umbilical cord serum eyedrops for the treatment of neurotrophic keratitis. Ophthalmology. 2007;114(9):1637-42. e2.
28.	Pakdel F, Gohari MR, Jazayeri AS, Amani A, Pirmarzdashti N, Aghaee H. Validation of farsi translation of the ocular surface disease index. Journal of ophthalmic &amp; vision research. 2017;12(3):301.
29.	Sharma N, Lathi SS, Sehra SV, Agarwal T, Sinha R, Titiyal JS, et al. Comparison of umbilical cord serum and amniotic membrane transplantation in acute ocular chemical burns. British Journal of Ophthalmology. 2015;99(5):669-73.
30.	Kallarackal G, Ansari E, Amos N, Martin J, Lane C, Camilleri J. A comparative study to assess the clinical use of Fluorescein Meniscus Time (FMT) with Tear Break up Time (TBUT) and Schirmer’s tests (ST) in the diagnosis of dry eyes. Eye. 2002;16(5):594-600.
31.	Whitcher JP, Shiboski CH, Shiboski SC, Heidenreich AM, Kitagawa K, Zhang S, et al. A simplified quantitative method for assessing keratoconjunctivitis sicca from the Sjögren's Syndrome International Registry. American journal of ophthalmology. 2010;149(3):405-15. </p>
		<br>
		<div style="text-align:left;">امضاي سرپرست/ امضاي استاد راهنما </div>

		<br>
		<b style="page-break-before:always;"><u>4 – تعريف واژه ها :</u></b>
		<div class="font">
		  <p style="font-size: 1em; font-family: B Mitra; text-align: justify;"><span dir="RTL" style="font-size: 1em; font-family: B Mitra; text-align: justify;"><span style="color: black; font-size: 1em; font-family: B Mitra; text-align: justify;"><strong style="font-size: 1em; font-family: B Mitra; text-align: justify;">سندرم شوگرن:</strong> یک بیماری خودایمنی مزمن می باشد که از مشخصات آن تحت تاثیر قرارگرفتن غدد بزاق و اشکی می باشد بنابراین در بیماران خشکی دهان و چشم دیده می شود</span></span></p>

<p style="font-size: 1em; font-family: B Mitra; text-align: justify;"><span dir="RTL" style="font-size: 1em; font-family: B Mitra; text-align: justify;"><span style="color: black; font-size: 1em; font-family: B Mitra; text-align: justify;"><strong style="font-size: 1em; font-family: B Mitra; text-align: justify;">سندرم شوگرن اولیه :</strong> دربیشتر موارد سندرم شوگرن بدون دیگر بیماری های التهابی و خودایمنی روی می دهد.</span></span></p>

<p style="font-size: 1em; font-family: B Mitra; text-align: justify;"><span dir="RTL" style="font-size: 1em; font-family: B Mitra; text-align: justify;"><span style="color: black; font-size: 1em; font-family: B Mitra; text-align: justify;"><strong style="font-size: 1em; font-family: B Mitra; text-align: justify;">شوگرن نوع ثانویه:</strong> سندرم شوگرن می تواند همراه با دیگر بیماری های خود ایمنی از جمله بیماری تیروئید، التهاب عروقی روماتوئید و لوپوس سیستمی باشد.</span></span></p>

<p style="font-size: 1em; font-family: B Mitra; text-align: justify;"><span dir="RTL" style="font-size: 1em; font-family: B Mitra; text-align: justify;"><span style="color: black; font-size: 1em; font-family: B Mitra; text-align: justify;"><strong style="font-size: 1em; font-family: B Mitra; text-align: justify;">خشکی چشم:</strong> عموما به علت اختلال در ثبات فیلم اشکی و التهاب مزمن در ترکیب با کاهش ترشح مایع اشک و افزایش تبخیر روی می دهد.</span></span></p>

<p style="font-size: 1em; font-family: B Mitra; text-align: justify;"><span dir="RTL" style="font-size: 1em; font-family: B Mitra; text-align: justify;"><span style="color: black; font-size: 1em; font-family: B Mitra; text-align: justify;"><strong style="font-size: 1em; font-family: B Mitra; text-align: justify;">اشک</strong> <strong style="font-size: 1em; font-family: B Mitra; text-align: justify;">: </strong>شامل فاکتور های رشد مختلف و ترکیبات ضروری شامل فاکتور رشد اپیدرمال ،ویتامین </span></span><span style="font-size: 1em; font-family: B Mitra; text-align: justify;"><span style="color: black; font-size: 1em; font-family: B Mitra; text-align: justify;">A</span></span><span dir="RTL" style="font-size: 1em; font-family: B Mitra; text-align: justify;"><span style="color: black; font-size: 1em; font-family: B Mitra; text-align: justify;"> و فاکتور های نوروتروفیک، آلبومین و مواد ضد میکروبی اختصاصی و غیر اختصاصی شامل لیزوزیم ، لاکتوفرین ، آلفا لیزین و ترکیبات پروتئینی به عنوان مواد ضد میکروبی غیر اختصاصی می باشد.</span></span></p>

<p style="font-size: 1em; font-family: B Mitra; text-align: justify;"><span dir="RTL" style="font-size: 1em; font-family: B Mitra; text-align: justify;"><span style="color: black; font-size: 1em; font-family: B Mitra; text-align: justify;"><strong style="font-size: 1em; font-family: B Mitra; text-align: justify;">لیزوزیم :</strong> با هیدرولیز پپتیدوگلیکان دیواره ی سلولی باکتریایی باعث ازبین رفتن باکتری می شود همچنین به خاطر توانایی تجزیه کنندگی کیتین ، آنزیم لیزوزیم خاصیت ضد قارچی نیز دارد.</span></span></p>

<p style="font-size: 1em; font-family: B Mitra; text-align: justify;"><span dir="RTL" style="font-size: 1em; font-family: B Mitra; text-align: justify;"><span style="color: black; font-size: 1em; font-family: B Mitra; text-align: justify;"><strong style="font-size: 1em; font-family: B Mitra; text-align: justify;">آلفا لیزین : </strong>باعث پارگی غشای سلولی به کمک یک مکانیسم نامشخص می شود که غلظت آن در اشک از سرم و پلاسما بیشتر است.</span></span></p>

<p style="font-size: 1em; font-family: B Mitra; text-align: justify;"><span dir="RTL" style="font-size: 1em; font-family: B Mitra; text-align: justify;"><span style="color: black; font-size: 1em; font-family: B Mitra; text-align: justify;"><strong style="font-size: 1em; font-family: B Mitra; text-align: justify;">لاکتوفرین :</strong> به صورت قابل برگشت با دو اتم آهن ترکیب می شود و در نتیجه دسترسی باکتری ها را به آهن برای رشد و متابولیسم سخت می کند.</span></span></p>

<p style="font-size: 1em; font-family: B Mitra; text-align: justify;"><span dir="RTL" style="font-size: 1em; font-family: B Mitra; text-align: justify;"><span style="color: black; font-size: 1em; font-family: B Mitra; text-align: justify;"><strong style="font-size: 1em; font-family: B Mitra; text-align: justify;">قطره های چشمی سرم خون بند ناف :</strong> شامل مقدار زیادی سیتوکین ها،ویتامینA </span></span><span dir="RTL" style="font-size: 1em; font-family: B Mitra; text-align: justify;"><span style="color: black; font-size: 1em; font-family: B Mitra; text-align: justify;">، فاکتور های رشد، فاکتور های نوروتروفیک و ترکیبات ضروری اشک همچنین عوامل ضد باکتری و قارچی مانند </span></span><span style="font-size: 1em; font-family: B Mitra; text-align: justify;"><span style="color: black; font-size: 1em; font-family: B Mitra; text-align: justify;">IgG</span></span><span dir="RTL" style="font-size: 1em; font-family: B Mitra; text-align: justify;"><span style="color: black; font-size: 1em; font-family: B Mitra; text-align: justify;"> ،لیزوزیم و ترکیبات دیگر می باشد و قطره های بدون نگهدارنده و ایمن و موثری در درمان خشکی چشم شدید و اختلالات اپیتلیوم هستند.</span></span></p>
		  </div>
		<br>
		<b><u>5 – اهداف جزئي :</u></b>
		<div class="font">
		  <ol style="font-size: 1em; font-family: B Mitra; text-align: justify;">
	<li dir="RTL" style="text-align: justify; font-size: 1em; font-family: B Mitra;"><span style="font-size: 1em; font-family: B Mitra; text-align: justify;"><a name="_Hlk145683369" style="font-size: 1em; font-family: B Mitra; text-align: justify;"><span style="font-size: 1em; font-family: B Mitra; text-align: justify;"><span style="color: black; font-size: 1em; font-family: B Mitra; text-align: justify;">تعیین اثر قطره ی سرم بند ناف در بهبود وضعیت بینایی در بیماران با سندرم خشکی چشم</span></span></a></span></li>
	<li dir="RTL" style="text-align: justify; font-size: 1em; font-family: B Mitra;"><span style="font-size: 1em; font-family: B Mitra; text-align: justify;"><a name="_Hlk145683369" style="font-size: 1em; font-family: B Mitra; text-align: justify;"><span style="font-size: 1em; font-family: B Mitra; text-align: justify;"><span style="color: black; font-size: 1em; font-family: B Mitra; text-align: justify;">تعیین اثر قطره ی سرم بند ناف در بهبود علایم خشکی چشم&nbsp;در بیماران با سندرم خشکی چشم</span></span></a></span></li>
	<li dir="RTL" style="text-align: justify; font-size: 1em; font-family: B Mitra;"><span style="font-size: 1em; font-family: B Mitra; text-align: justify;"><span style="font-size: 1em; font-family: B Mitra; text-align: justify;"><span style="color: black; font-size: 1em; font-family: B Mitra; text-align: justify;">تعیین اثر قطره ی سرم بند ناف بر کیفیت فیلم اشکی در بیماران با خشکی چشم</span></span></span></li>
	<li dir="RTL" style="text-align: justify; font-size: 1em; font-family: B Mitra;"><span style="font-size: 1em; font-family: B Mitra; text-align: justify;"><span style="font-size: 1em; font-family: B Mitra; text-align: justify;"><span style="color: black; font-size: 1em; font-family: B Mitra; text-align: justify;">تعیین اثر قطره ی سرم بند ناف بر میزان بازسازی اپیتلیوم در بیمارن مبتلا به خشکی چشم</span></span></span></li>
</ol>
		  </div>
		<br>
		<b><u>6 – هدف کلي :</u></b>
		<div class="font">
		  <ol style="font-size: 1em; font-family: B Mitra; text-align: justify;">
	<li dir="RTL" style="text-align: justify; font-size: 1em; font-family: B Mitra;"><span style="font-size: 1em; font-family: B Mitra; text-align: justify;"><span style="font-family: B Mitra; font-size: 1em; text-align: justify;"><span style="font-size: 1em; font-family: B Mitra; text-align: justify;"><span style="font-family: B Mitra; font-size: 1em; text-align: justify;"><span style="color: black; font-size: 1em; font-family: B Mitra; text-align: justify;">تعیین اثر قطره ی سرم خون بند ناف در درمان علائم خشکی چشم </span></span></span></span></span></li>
</ol>
		  </div>
		<br>
		<b><u>7 – اهداف کاربردي :</u></b>
		<div class="font">
		  <p dir="RTL" style="margin-left: 0cm; margin-right: 0cm; text-align: justify; font-size: 1em; font-family: B Mitra;"><span style="font-size: 1em; font-family: B Mitra; text-align: justify;"><span style="font-size: 1em; font-family: B Mitra; text-align: justify;"><span style="color: black; font-size: 1em; font-family: B Mitra; text-align: justify;">با توجه به ماهیت بیماری خشکی چشم شدید و اختلالات سطوح چشم در این بیماری و با نگاهی به ترکیبات روش های مرسوم درمان خشکی چشم و مشابهت بالای قطره ی سرم بند ناف و ترکیبات اشک و غنی بودن این قطره ی سرم از فاکتورهای رشد و نوروتروفیک ارزیابی دقیق اثر این قطره در بهبود علائم خشکی چشم و بازسازی سطوح چشمی تخریب شده با توجه به مفید و ایمن و قابل دسترس بودن این قطره در کشور امری ضروری بوده و باعث بهبود پروتکل درمانی خشکی چشم شدید ،مخصوصا در بیماران با سندرم شوگرن و جانبازان شیمیایی خواهد شد. نتایج این طرح می تواند در درمان خشکی چشم و آسیب بافتی ناشی از عوامل شیمیایی جنگی و صنعتی نیز کاربرد داشته باشد.</span></span></span></p>
		  </div>
		<br>
		<b><u>8- فرضيات / سوالات : </u></b>
		<div class="font">
		  <ol style="font-size: 1em; font-family: B Mitra; text-align: justify;">
	<li dir="RTL" style="text-align: justify; font-size: 1em; font-family: B Mitra;"><span style="font-size: 1em; font-family: B Mitra; text-align: justify;"><span style="font-size: 1em; font-family: B Mitra; text-align: justify;"><span style="color: black; font-size: 1em; font-family: B Mitra; text-align: justify;">استفاده از قطره ی سرم خون بند ناف موجب بهبود&nbsp;&nbsp;علائم خشکی چشم می شود.</span></span></span></li>
	<li dir="RTL" style="text-align: justify; font-size: 1em; font-family: B Mitra;"><span style="font-size: 1em; font-family: B Mitra; text-align: justify;"><span style="font-size: 1em; font-family: B Mitra; text-align: justify;"><span style="color: black; font-size: 1em; font-family: B Mitra; text-align: justify;">استفاده از&nbsp; سرم بند ناف موجب&nbsp;بهبود وضعیت بینایی در بیماران با سندرم خشکی چشم می شود.</span></span></span></li>
	<li dir="RTL" style="text-align: justify; font-size: 1em; font-family: B Mitra;"><span style="font-size: 1em; font-family: B Mitra; text-align: justify;"><span style="font-size: 1em; font-family: B Mitra; text-align: justify;"><span style="color: black; font-size: 1em; font-family: B Mitra; text-align: justify;">تجویز قطره ی سرم بند ناف باعث افزایش&nbsp;کیفیت فیلم اشکی در بیماران با خشکی چشم خواهد شد.</span></span></span></li>
	<li dir="RTL" style="text-align: justify; font-size: 1em; font-family: B Mitra;"><span style="font-size: 1em; font-family: B Mitra; text-align: justify;"><span style="font-size: 1em; font-family: B Mitra; text-align: justify;"><span style="color: black; font-size: 1em; font-family: B Mitra; text-align: justify;">استفاده از&nbsp; قطره ی سرم بند ناف در میزان بازسازی اپیتلیوم در بیمارن مبتلا به خشکی چشم موثر است.</span></span></span></li>
</ol>
		  </div>
		<br>
		<b><u>9-دستاوردها :</u></b>
		<div class="font">
		  <p style="font-size: 1em; font-family: B Mitra; text-align: justify;">دستاورد این مطالعه شامل انتشار نتایج طرح به صورت مقاله و استفاده از نتایج در راستای بهبود پروتکل درمانی در مدیریت خشکی چشم شدید حاصل از بیماری ها و شرایطی که با خشکی چشم شدید و آسیب بافتی سطحی چشم همراه می باشند از جمله سندرم شوگرن و استیون جانسون و سوختگی های شیمیایی و صنعتی و جنگی و...</p>
		  </div>
		<br>
		<b><u>10-شناسنامه (مشخصات محصول نهايي) :</u></b>
		  
		<br>
		<b><u>1.10- انطباق با نقشه راه و مأموريت سازماني :</u></b>
		<div class="font">
		  <p style="font-size: 1em; font-family: B Mitra; text-align: justify;">دارد</p>
		  </div>
		<br>
		<b><u>2.10- انطباق با برنامه ذکر شده :</u></b>
		<div class="font">
		  <p style="font-size: 1em; font-family: B Mitra; text-align: justify;">دارد</p>
		  </div>
		<br>
		<div style="text-align:left;">امضاي سرپرست/ امضاي استاد راهنما </div>

		<br>
		<h3 style="page-break-before:always;">11- روش اجرا (با طراحي يک Drop down شاخصهاي زير براي روش فعال گردد)</h3>
		<b><u>1-11- نوع مطالعه:</u></b>
		<div class="font">
		  <p style="font-size: 1em; font-family: B Mitra; text-align: justify;">کارآزمایی بالینی&nbsp; دارای گروه کنترل با اندازه گیری دو&nbsp; نوبت&nbsp;در فالوآپ</p>
		  </div>
		<br>
		<b><u>2-11- جامعه مورد مطالعه:</u></b>
		<div class="font">
		  <p style="font-size: 1em; font-family: B Mitra; text-align: justify;">بیماران مبتلا به خشکی چشم شوگرن و مصدومین شیمیایی&nbsp; چشمی ناشی از گاز خردل مراجعه کننده به درمانگاه بیمارستان بقیه الله</p>
		  </div>
		<br>
		<ul>
			<li><b>محل انجام مطالعه :</b>
			<div class="font">
			  <p style="font-size: 1em; font-family: B Mitra; text-align: justify;">درمانگاه چشم بیمارستان بقیه الله(عج)</p>
			  </div>
			</li>
			<li><b>معيارهاي ورود به مطالعه:</b>
			<div class="font">
			  <p dir="RTL" style="margin-left: 0cm; margin-right: 0cm; text-align: justify; font-size: 1em; font-family: B Mitra;"><span style="font-size: 1em; font-family: B Mitra; text-align: justify;"><span style="font-size: 1em; font-family: B Mitra; text-align: justify;"><span style="color: black; font-size: 1em; font-family: B Mitra; text-align: justify;">بیماران با سندرم شوگرن و خشکی چشم شدید و همچنین مصدومین شیمیایی چشمی ناشی از گاز خردل&nbsp; که به درمان های مرسوم خشکی چشم به خوبی پاسخ نمی دهند و زمان شکستن اشک پایین(کمتر از 5 ثانیه)، نتایج تست شیرمر پایین(</span></span><span dir="LTR" style="font-size: 1em; font-family: B Mitra; text-align: justify;"><span style="color: black; font-size: 1em; font-family: B Mitra; text-align: justify;">5</span></span><span style="font-size: 1em; font-family: B Mitra; text-align: justify;"><span style="color: black; font-size: 1em; font-family: B Mitra; text-align: justify;">میلی متر) و رنگ پذیری فلورسئین مثبت(</span></span><span style="font-size: 1em; font-family: B Mitra; text-align: justify;"><span style="color: black; font-size: 1em; font-family: B Mitra; text-align: justify;">≥</span></span><span style="font-size: 1em; font-family: B Mitra; text-align: justify;"><span style="color: black; font-size: 1em; font-family: B Mitra; text-align: justify;">3) وارد مطالعه خواهند شد.</span></span></span></p>
			  </div>
			</li>
			<li><b>معيارهاي خروج از مطالعه:</b>
			<div class="font">
			  <p dir="RTL" style="margin-left: 0cm; margin-right: 0cm; text-align: justify; font-size: 1em; font-family: B Mitra;"><span style="font-size: 1em; font-family: B Mitra; text-align: justify;"><span style="font-family: B Mitra; font-size: 1em; text-align: justify;"><span style="font-size: 1em; font-family: B Mitra; text-align: justify;"><span style="font-family: B Mitra; font-size: 1em; text-align: justify;"><span style="color: black; font-size: 1em; font-family: B Mitra; text-align: justify;">بیمارانی که عفونت و التهاب غیر مرتبط با خشکی چشم ، استفاده از لنز تماسی،آلرژی چشمی و سابقه ی جراحی و ابنرمالی های پلک و مژه داشته باشند و همچنین خانم های باردار یا دوران شیردهی وارد مطالعه نخواهند شد.</span></span></span></span></span></p>
			  </div>
			</li>
			<li><b>ابزار گردآوري داده ها:</b>
			<div class="font">
			  <p dir="RTL" style="margin-left: 0cm; margin-right: 0cm; text-align: justify; font-size: 1em; font-family: B Mitra;"><span style="font-size: 1em; font-family: B Mitra; text-align: justify;"><span style="font-family: B Mitra; font-size: 1em; text-align: justify;"><span style="font-size: 1em; font-family: B Mitra; text-align: justify;"><span style="font-family: B Mitra; font-size: 1em; text-align: justify;">اسلیت لمپ (</span></span><span dir="LTR" style="font-size: 1em; font-family: B Mitra; text-align: justify;">Streit-Haag BQ 900- USA</span><span style="font-size: 1em; font-family: B Mitra; text-align: justify;"><span style="font-family: B Mitra; font-size: 1em; text-align: justify;">): ارزیابی کیفی سگمان قدامی و خلفی چشم (برای ارزیابی سگمان خلفی چشم از لنز</span></span><span dir="LTR" style="font-size: 1em; font-family: B Mitra; text-align: justify;">90</span><span style="font-size: 1em; font-family: B Mitra; text-align: justify;"><span style="font-family: B Mitra; font-size: 1em; text-align: justify;"> استفاده میگردد)</span></span></span></span></p>

<p dir="RTL" style="margin-left: 0cm; margin-right: 0cm; text-align: justify; font-size: 1em; font-family: B Mitra;"><span style="font-size: 1em; font-family: B Mitra; text-align: justify;"><span style="font-family: B Mitra; font-size: 1em; text-align: justify;"><span style="font-size: 1em; font-family: B Mitra; text-align: justify;"><span style="font-family: B Mitra; font-size: 1em; text-align: justify;">-&nbsp;&nbsp;&nbsp;&nbsp;&nbsp;&nbsp;&nbsp;&nbsp;&nbsp;&nbsp; اتورفرکتوکراتومتر(</span></span>auto-refractometer (KR-8100; Topcon, Tokyo, Japan)<span style="font-size: 1em; font-family: B Mitra; text-align: justify;"><span style="font-family: B Mitra; font-size: 1em; text-align: justify;">)تعیین عیب انکساری</span></span></span></span></p>

<p dir="RTL" style="margin-left: 0cm; margin-right: 0cm; text-align: justify; font-size: 1em; font-family: B Mitra;"><span style="font-size: 1em; font-family: B Mitra; text-align: justify;"><span style="font-family: B Mitra; font-size: 1em; text-align: justify;"><span style="font-size: 1em; font-family: B Mitra; text-align: justify;"><span style="font-family: B Mitra; font-size: 1em; text-align: justify;">-&nbsp;&nbsp;&nbsp;&nbsp;&nbsp;&nbsp;&nbsp;&nbsp;&nbsp;&nbsp; رتینوسکوپ هاین بتا 200 (</span></span><span dir="LTR" style="font-size: 1em; font-family: B Mitra; text-align: justify;">Optotechnic HEINE, Germany</span><span style="font-size: 1em; font-family: B Mitra; text-align: justify;"><span style="font-family: B Mitra; font-size: 1em; text-align: justify;">)</span></span><span dir="LTR" style="font-size: 1em; font-family: B Mitra; text-align: justify;">:</span><span style="font-size: 1em; font-family: B Mitra; text-align: justify;"><span style="font-family: B Mitra; font-size: 1em; text-align: justify;">تعیین عیب انکساری </span></span></span></span></p>

<p dir="RTL" style="margin-left: 0cm; margin-right: 0cm; text-align: justify; font-size: 1em; font-family: B Mitra;"><span style="font-size: 1em; font-family: B Mitra; text-align: justify;"><span style="font-family: B Mitra; font-size: 1em; text-align: justify;"><span style="font-size: 1em; font-family: B Mitra; text-align: justify;"><span style="font-family: B Mitra; font-size: 1em; text-align: justify;">-&nbsp;&nbsp;&nbsp;&nbsp;&nbsp;&nbsp;&nbsp;&nbsp;&nbsp;&nbsp; چارت بینایی&nbsp; </span></span><span dir="LTR" style="font-size: 1em; font-family: B Mitra; text-align: justify;">LED</span> <span dir="LTR" style="font-size: 1em; font-family: B Mitra; text-align: justify;">MEDISIZE, Korea SMART LC 13)</span><span style="font-size: 1em; font-family: B Mitra; text-align: justify;"><span style="font-family: B Mitra; font-size: 1em; text-align: justify;">) </span></span><span dir="LTR" style="font-size: 1em; font-family: B Mitra; text-align: justify;">:</span><span style="font-size: 1em; font-family: B Mitra; text-align: justify;"><span style="font-family: B Mitra; font-size: 1em; text-align: justify;">ارزیابی حدت بینایی</span></span></span></span></p>

<p dir="RTL" style="margin-left: 0cm; margin-right: 0cm; text-align: justify; font-size: 1em; font-family: B Mitra;"><span style="font-size: 1em; font-family: B Mitra; text-align: justify;"><span style="font-family: B Mitra; font-size: 1em; text-align: justify;"><span style="font-size: 1em; font-family: B Mitra; text-align: justify;"><span style="font-family: B Mitra; font-size: 1em; text-align: justify;">-&nbsp;&nbsp;&nbsp;&nbsp;&nbsp;&nbsp;&nbsp;&nbsp;&nbsp;&nbsp; جعبه لنز(</span></span><span dir="LTR" style="font-size: 1em; font-family: B Mitra; text-align: justify;">Magnon TF-600 Inami lens, JAPAN</span><span style="font-size: 1em; font-family: B Mitra; text-align: justify;"><span style="font-family: B Mitra; font-size: 1em; text-align: justify;">)</span></span><span dir="LTR" style="font-size: 1em; font-family: B Mitra; text-align: justify;">:</span><span style="font-size: 1em; font-family: B Mitra; text-align: justify;"><span style="font-family: B Mitra; font-size: 1em; text-align: justify;"> تعیین مقدار عددی قدرت دیوپتریک چشم</span></span></span></span></p>

<p dir="RTL" style="margin-left: 0cm; margin-right: 0cm; text-align: justify; font-size: 1em; font-family: B Mitra;"><span style="font-size: 1em; font-family: B Mitra; text-align: justify;"><span style="font-family: B Mitra; font-size: 1em; text-align: justify;"><span style="font-size: 1em; font-family: B Mitra; text-align: justify;"><span style="font-family: B Mitra; font-size: 1em; text-align: justify;">-&nbsp;&nbsp;&nbsp;&nbsp;&nbsp;&nbsp;&nbsp;&nbsp;&nbsp;&nbsp; تریال فریم(</span></span><span dir="LTR" style="font-size: 1em; font-family: B Mitra; text-align: justify;">Inami Traial frame – 0391, JAPAN</span><span style="font-size: 1em; font-family: B Mitra; text-align: justify;"><span style="font-family: B Mitra; font-size: 1em; text-align: justify;">)</span></span><span dir="LTR" style="font-size: 1em; font-family: B Mitra; text-align: justify;">:</span><span style="font-size: 1em; font-family: B Mitra; text-align: justify;"><span style="font-family: B Mitra; font-size: 1em; text-align: justify;"> جاگذاری عدسی‌های جعبه لنز </span></span></span></span></p>

<ul style="font-size: 1em; font-family: B Mitra; text-align: justify;">
	<li dir="RTL" style="text-align: justify; font-size: 1em; font-family: B Mitra;"><span style="font-size: 1em; font-family: B Mitra; text-align: justify;"><span style="font-family: B Mitra; font-size: 1em; text-align: justify;"><span style="font-size: 1em; font-family: B Mitra; text-align: justify;"><span style="font-family: B Mitra; font-size: 1em; text-align: justify;">فلورسئین و نوار کاغذ تست شیرمر مورد نیاز</span></span></span></span></li>
</ul>
			  </div>
			</li>
			<li><b>تعيين اعتبار ابزار/گردآوري:</b>
			<div class="font">
			  <p style="font-size: 1em; font-family: B Mitra; text-align: justify;">در انجام تست ها از ابزار و دستگاه هایی که اعتبار و پایایی مورد بررسی و تایید باشد استفاده می شود.</p>
			  </div>
			</li>
			<li><b>تعيين پايايي ابزار/گردآوري:</b>
			<div class="font">
			  <p style="font-size: 1em; font-family: B Mitra; text-align: justify;">در انجام تست ها از ابزار و دستگاه هایی که اعتبار و پایایی مورد بررسی و تایید باشد استفاده می شود.</p>
			  </div>
			</li>
		</ul>
		<br>
		<div style="text-align:left;">امضاي سرپرست/ امضاي استاد راهنما </div>
		
		<b style="page-break-before:always;"><u>3-11- حجم نمونه و روش محاسبه آن (در صورت نياز):</u></b>
		<div class="font">
		  <p style="font-size: 1em; font-family: B Mitra; text-align: justify;">&nbsp;جهت محاسبه حجم نمونه از نرم افزار Gpower , ورژن 3.1 استفاده شد. محاسبات نرم افزار نشان داد که با لحاظ کردن خطای نوع اول 5 درصد، توان آزمون 80 درصد و، اندازه اثری برابر با 0.75&nbsp; برای یک آزمون دوطرفه مقایسه میانگین دو گروه وابسته،&nbsp; حجم نمونه ای برابر با 16 نمونه مورد نیاز خواهد بود. &nbsp;با توجه به اینکه مراجعین یک سال به درمانگاه از بیماران با کرایتاری موجود در مطالعه نزدیک به همین عدد می باشد، تقریب زده&nbsp;میشود که در طول&nbsp; یک سال &nbsp;این تعداد&nbsp; نمونه قابل جمع آوری باشد.&nbsp;</p>
		  </div>
		<br>
		<b><u>4-11- روش تجزيه وتحليل داده ها:</u></b>
		<div class="font">
		  <p style="font-size: 1em; font-family: B Mitra; text-align: justify;">جهت توصیف داده ها از میانگین و امحراف معیار یا تعداد و درصد استفاده خواهد شد. مقایسات بین&nbsp; قبل و بعد از مداخله نیز بوسیله آزمون های آماری پارامتر و ناپارامتری مناسب بوسیله نرم افزار spss 26 و با لحاظ کردن سطح معنی داری 5 درصد انجام خواهد شد.</p>
		  </div>
		<br>
		<b><u>5-11- ملاحظات اخلاقي (در صورت نياز) :</u></b>
		<div class="font">
		  <p dir="RTL" style="margin-left: 0cm; margin-right: 0cm; text-align: justify; font-size: 1em; font-family: B Mitra;"><span style="font-size: 1em; font-family: B Mitra; text-align: justify;"><span style="font-size: 1em; font-family: B Mitra; text-align: justify;">در این مطالعه،</span> <span style="font-size: 1em; font-family: B Mitra; text-align: justify;">تمامی بندهای اصول اخلاقی بیانیه هلسینکی رعایت خواهدشد، و تمامی بیماران در صورت تمایل آگاهانه و امضا کردن فرم رضایت­نامه، وارد مطالعه خواهندشد، داده­ها و اسامی افراد شرکت­ کننده در مطالعه به صورت محرمانه حفظ خواهد­شد. هر کدام از بیماران به هر دلیلی در هر مرحله از تحقیق از ادامه انجام تست­ها امتناع ورزد بدون اعمال اجبار و با خوش­رویی از مطالعه خارج خواهندشد.</span></span><strong style="font-size: 1em; font-family: B Mitra; text-align: justify;">این قطره های چشمی ایمن و موثر هستند و در مطالعات مختلف گزارش عوارض خاصی نشده ولی اگر عوارضی دیده شود تیم تحقیقاتی بهترین اقدامات درمانی را در اسرع وقت در پیش خواهد گرفت.</strong><span style="font-size: 1em; font-family: B Mitra; text-align: justify;"><span style="font-size: 1em; font-family: B Mitra; text-align: justify;"> البته&nbsp;</span><strong style="font-size: 1em; font-family: B Mitra; text-align: justify;">در شرایط آزمایشگاهی، نمونه های اهداکننده خون بند ناف باید از نظر پاتوژن های ویروسی مسری مانند ویروس نقص ایمنی انسانی (HIV)، سیفلیس و ویروس های هپاتیت B و C غربالگری شوند.</strong><span style="font-size: 1em; font-family: B Mitra; text-align: justify;"> شرکت کنندگان در طرح بابت انجام معاینات چشمی و تست های مختلف وجهی پرداخت نخواهند کرد.</span></span></p>
		  </div>
		<br>
		<b><u>6-11- نحوه رعايت نکات امنيتي وحفاظتي پروژه (در صورت نياز) :</u></b>
		<div class="font">
		  <p style="font-size: 1em; font-family: B Mitra; text-align: justify;">مجری و تیم تحقیقاتی طرح خود را متعهد به دقت در اجرا و جمع آوری و طبقه بندی اطلاعات و حفظ اطلاعات و نتایج طرح می دانند و <span style="font-size: 1em; font-family: B Mitra; text-align: justify;"><span style="font-size: 1em; font-family: B Mitra; text-align: justify;">درانتشار هرگونه مقاله­ یا پروتکل از نتایج این مطالعه حقوق دانشگاه علوم پزشکی بقیه الله (عج) محفوظ خواهدماند</span></span>.</p>
		  </div>
		<br>
		<b><u>7-11- مشکلات ومحدوديت ها :</u></b>
		<div class="font">
		  <p style="font-size: 1em; font-family: B Mitra; text-align: justify;">در صورت عدم همکاری کامل بیمار از طرح حذف و جایگزین مناسب را وارد طرح خواهیم کرد.</p>
		  </div>
		<br>
		<b><u>8-11- ثبت عنوان پروژه در سايت IRCT (در صورت نياز):</u></b>
		<div class="font">
		  <p style="font-size: 1em; font-family: B Mitra; text-align: justify;">بعد از&nbsp; اخذ کد اخلاق&nbsp; اقدام به اخد کد کارازمایی بالینی اقدام خواهد شد.</p>
		  </div>
		<br>
		<div style="text-align:left;">امضاي سرپرست/ امضاي استاد راهنما </div>

		<b style="page-break-before:always;"><u>9-11- روش انجام طرح ( شيوه اجرايي مراحل طرح و چگونگي جمع آوري اطلاعات ):</u></b>
		<div class="font">
		  <p dir="RTL" style="margin-left: 0cm; margin-right: 0cm; text-align: justify; font-size: 1em; font-family: B Mitra;"><span style="font-size: 1em; font-family: B Mitra; text-align: justify;"><strong style="font-size: 1em; font-family: B Mitra; text-align: justify;"><span style="font-size: 1em; font-family: B Mitra; text-align: justify;">بعد از تایید طرح در دانشکده پزشکی و نیز کمیته اخلاق دانشگاه علوم پزشکی بقیه الله (عج) ، افراد مراجعه کننده به بیمارستان بقیه الله که معیارهای ورود به مطالعه را داشته باشند، توسط همکار روماتولوژیست با تشخیص قطعی سندرم شوگرن بر اساس فاکتور های روماتولوژی و یافته های کلینیکی</span></strong> <strong style="font-size: 1em; font-family: B Mitra; text-align: justify;"><span style="font-size: 1em; font-family: B Mitra; text-align: justify;">تشخیص سندرم شوگرن شامل: ترکیب علائم خشکی و وجود مشخصات خودایمنی شامل: فعالیت سلول های </span></strong><strong style="font-size: 1em; font-family: B Mitra; text-align: justify;"><span dir="LTR" style="font-size: 1em; font-family: B Mitra; text-align: justify;">T</span></strong><strong style="font-size: 1em; font-family: B Mitra; text-align: justify;"><span style="font-size: 1em; font-family: B Mitra; text-align: justify;"> (به کمک مثبت شدن بیوپسی غدد بزاق تایید می شود) یا سلول های </span></strong><strong style="font-size: 1em; font-family: B Mitra; text-align: justify;"><span dir="LTR" style="font-size: 1em; font-family: B Mitra; text-align: justify;">B</span></strong><strong style="font-size: 1em; font-family: B Mitra; text-align: justify;"><span style="font-size: 1em; font-family: B Mitra; text-align: justify;"> (به کمک وجود آنتی بادی های خودی) &nbsp;به درمانگاه چشم ارجاع می شوند و در صورت رضایت وارد مطالعه خواهند شد. همچنین مصدومین شیمیایی متوسط تا شدید که علائم خشکی چشم را داشته باشند با تشخیص چشم پزشک متبحر وارد مطالعه خواهند شد. <span style="background-color: rgb(241, 196, 15); font-size: 1em; font-family: B Mitra; text-align: justify;">برای گروه کنترل روش های درمانی مرسوم خشکی چشم مثل قطره ی اشک مصنوعی و قطره ی کورتیکواسترویید موضعی استفاده می شود و تغییرات زیر نظر گرفته می شود. </span>روش نمونه گیری آسان و در دسترس می باشد و در ابتدا هدف از انجام مطالعه به سادگی توضیح داده شده و رضایت آگاهانه از شرکت کنندگان اخذ خواهد شد.</span></strong></span></p>

<p dir="RTL" style="margin-left: 0cm; margin-right: 0cm; text-align: justify; font-size: 1em; font-family: B Mitra;"><span style="font-size: 1em; font-family: B Mitra; text-align: justify;"><strong style="font-size: 1em; font-family: B Mitra; text-align: justify;"><span style="font-size: 1em; font-family: B Mitra; text-align: justify;"><span style="color: black; font-size: 1em; font-family: B Mitra; text-align: justify;">بیماران با سندرم شوگرن&nbsp; و مصدومین شیمیایی چشمی دارای&nbsp;خشکی چشم شدید که به درمان های مرسوم خشکی چشم به خوبی پاسخ نمی دهند و زمان شکستن اشک پایین(کمتر از 5 ثانیه)، نتایج تست شیرمر پایین(</span></span></strong><strong style="font-size: 1em; font-family: B Mitra; text-align: justify;"><span dir="LTR" style="font-size: 1em; font-family: B Mitra; text-align: justify;"><span style="color: black; font-size: 1em; font-family: B Mitra; text-align: justify;">5</span></span></strong><strong style="font-size: 1em; font-family: B Mitra; text-align: justify;"><span style="font-size: 1em; font-family: B Mitra; text-align: justify;"><span style="color: black; font-size: 1em; font-family: B Mitra; text-align: justify;">میلی متر) و رنگ پذیری فلورسئین قرنیه و ملتحمه مثبت(≥3) وارد مطالعه خواهند شد.</span></span></strong></span></p>

<p dir="RTL" style="margin-left: 0cm; margin-right: 0cm; text-align: justify; font-size: 1em; font-family: B Mitra;"><span style="font-size: 1em; font-family: B Mitra; text-align: justify;"><strong style="font-size: 1em; font-family: B Mitra; text-align: justify;">پس از زایمان، خون بند ناف بلافاصله از مادران باردار در یک ظرف استریل بدون مواد ضد انعقاد جمع آوری می شود. قبل از تهیه، اهداکنندگان بند ناف مربوطه باید رضایت کتبی خود را ارائه دهند. در شرایط آزمایشگاهی، نمونه های اهداکننده خون بند ناف از نظر پاتوژن های ویروسی مسری مانند ویروس نقص ایمنی انسانی (</strong><strong style="font-size: 1em; font-family: B Mitra; text-align: justify;"><span dir="LTR" style="font-size: 1em; font-family: B Mitra; text-align: justify;">HIV</span></strong><strong style="font-size: 1em; font-family: B Mitra; text-align: justify;">)، سیفلیس و ویروس های هپاتیت </strong><strong style="font-size: 1em; font-family: B Mitra; text-align: justify;"><span dir="LTR" style="font-size: 1em; font-family: B Mitra; text-align: justify;">B</span></strong><strong style="font-size: 1em; font-family: B Mitra; text-align: justify;"> و </strong><strong style="font-size: 1em; font-family: B Mitra; text-align: justify;"><span dir="LTR" style="font-size: 1em; font-family: B Mitra; text-align: justify;">C</span></strong><strong style="font-size: 1em; font-family: B Mitra; text-align: justify;"> غربالگری می شوند.</strong></span></p>

<p dir="RTL" style="margin-left: 0cm; margin-right: 0cm; text-align: justify; font-size: 1em; font-family: B Mitra;"><span style="font-size: 1em; font-family: B Mitra; text-align: justify;"><strong style="font-size: 1em; font-family: B Mitra; text-align: justify;">خون بند ناف عاری از ویروس جمع آوری شده به مدت دو تا چهار ساعت انکوباسیون در دمای اتاق و پس از آن فرآیند سانتریفیوژ خون انجام می شود. پس از سانتریفیوژ، مایع رویی (سرم) زرد رنگ به دقت در یک لوله استریل جدید جدا می شود و رسوب باقی مانده از گلبول های قرمز خون و سایر بقایای سلولی باید دور ریخته شوند. سپس غیرفعال سازی حرارتی باید در دمای 56 درجه سانتی گراد به مدت 30 دقیقه در سرم های جمع آوری شده و سپس فیلتراسیون و نگهداری در دمای 20- درجه سانتی گراد برای استفاده های کلینیکی در آینده انجام می شود.</strong></span></p>

<p dir="RTL" style="margin-left: 0cm; margin-right: 0cm; text-align: justify; font-size: 1em; font-family: B Mitra;"><span style="font-size: 1em; font-family: B Mitra; text-align: justify;"><strong style="font-size: 1em; font-family: B Mitra; text-align: justify;"><span style="font-size: 1em; font-family: B Mitra; text-align: justify;"><span style="color: black; font-size: 1em; font-family: B Mitra; text-align: justify;">قطره ی سرم باز شده در یخچال در دمای 4 درجه و قطره های باز نشده در دمای منفی 20 درجه باید نگه داری شوند. هر قطره ی باز شده برای یک هفته استفاده می شود. قطره های سرم&nbsp; ۴-۶ بار در روز به کار برده می شوند و اگر نیاز بود قطره ی اشک مصنوعی بدون نگهدارنده هم پیشنهاد می شود.</span></span></strong></span></p>

<p dir="RTL" style="margin-left: 0cm; margin-right: 0cm; text-align: justify; font-size: 1em; font-family: B Mitra;"><span style="font-size: 1em; font-family: B Mitra; text-align: justify;"><strong style="font-size: 1em; font-family: B Mitra; text-align: justify;"><span style="font-size: 1em; font-family: B Mitra; text-align: justify;"><span style="color: black; font-size: 1em; font-family: B Mitra; text-align: justify;">امتیاز علائم خشکی چشم بیمار، وضعیت بینایی ، تست زمان شکستن لایه ی اشکی، تست شیرمر، تست رنگ پذیری فلورسئین قرنیه و ملتحمه برای ارزیابی میزان آسیب بافتی قبل از درمان و یک ماه و 2 ماه بعد از درمان ارزیابی و ثبت می شود.</span></span></strong></span></p>

<p dir="RTL" style="margin-left: 0cm; margin-right: 0cm; text-align: justify; font-size: 1em; font-family: B Mitra;"><span style="font-size: 1em; font-family: B Mitra; text-align: justify;"><strong style="font-size: 1em; font-family: B Mitra; text-align: justify;"><span style="font-size: 1em; font-family: B Mitra; text-align: justify;">برای ارزیابی علائم خشکی چشم به صورت سابجکتیو از پرسشنامه ی فارسی </span></strong><strong style="font-size: 1em; font-family: B Mitra; text-align: justify;"><span dir="LTR" style="font-size: 1em; font-family: B Mitra; text-align: justify;">OSDI</span></strong><strong style="font-size: 1em; font-family: B Mitra; text-align: justify;"><span style="font-size: 1em; font-family: B Mitra; text-align: justify;"> که اعتبار و پایایی آن در جمعیت ایرانی بررسی شده و از پایایی و اعتبار خوبی برخوردار می باشد استفاده می شود.(25)</span></strong></span></p>

<p dir="RTL" style="margin-left: 0cm; margin-right: 0cm; text-align: justify; font-size: 1em; font-family: B Mitra;"><span style="font-size: 1em; font-family: B Mitra; text-align: justify;"><strong style="font-size: 1em; font-family: B Mitra; text-align: justify;"><span style="font-size: 1em; font-family: B Mitra; text-align: justify;">دید اصلاح نشده و اصلاح شده ی بیماران بر اساس لگاریتم حداقل زاویه ی رزولوشن (</span></strong><strong style="font-size: 1em; font-family: B Mitra; text-align: justify;"><span dir="LTR" style="font-size: 1em; font-family: B Mitra; text-align: justify;">log</span></strong><strong style="font-size: 1em; font-family: B Mitra; text-align: justify;"><sup style="font-size: 1em; font-family: B Mitra; text-align: justify;"> </sup></strong><strong style="font-size: 1em; font-family: B Mitra; text-align: justify;"><sup style="font-size: 1em; font-family: B Mitra; text-align: justify;"><span dir="LTR" style="font-size: 1em; font-family: B Mitra; text-align: justify;">MAR</span></sup></strong><strong style="font-size: 1em; font-family: B Mitra; text-align: justify;"><span style="font-size: 1em; font-family: B Mitra; text-align: justify;">) در هر بار فالواپ ثبت می کنیم.(26)</span></strong></span></p>

<p dir="RTL" style="margin-left: 0cm; margin-right: 0cm; text-align: justify; font-size: 1em; font-family: B Mitra;"><span style="font-size: 1em; font-family: B Mitra; text-align: justify;"><strong style="font-size: 1em; font-family: B Mitra; text-align: justify;"><span style="font-size: 1em; font-family: B Mitra; text-align: justify;">تست شیرمر با استفاده از یک کیت استاندارد شده حاوی یک نوار کاغذ صافی 5 × 30 میلی‌متر انجام می شود و روی لبه پلک پایینی در قسمت تمپورال قرار می گیرد. بیمار قبل از برداشتن نوار و اندازه‌گیری طول کاغذ خیس شده به بالا نگاه می‌کند و به‌مدت 5 دقیقه به صورت نرمال پلک می‌زند. طول کاغذ خیس شده کمتر از 5 میلی متر غیر طبیعی در نظر گرفته می شود.</span></strong><strong style="font-size: 1em; font-family: B Mitra; text-align: justify;"><span dir="LTR" style="font-size: 1em; font-family: B Mitra; text-align: justify;">(27)</span></strong></span></p>

<p dir="RTL" style="margin-left: 0cm; margin-right: 0cm; text-align: justify; font-size: 1em; font-family: B Mitra;"><span style="font-size: 1em; font-family: B Mitra; text-align: justify;"><strong style="font-size: 1em; font-family: B Mitra; text-align: justify;"><span style="font-size: 1em; font-family: B Mitra; text-align: justify;">پایداری لایه اشکی روی قرنیه با استفاده از اسلیت لمپ با فیلتر آبی کبالت و فلورسین سدیم ارزیابی می شود. یک قطره فلورسین سدیم 2% داخل چشم ریخته می شود و از بیمار خواسته می شود که پنج بار پلک بزند تا فیلم اشکی روی قرنیه و ملتحمه پخش و تشکیل شود. سپس از بیمار خواسته می شود تا از پلک زدن خودداری کند که در این مدت لکه ها یا خطوط سیاهی ظاهر می شوند که نشان دهنده لکه های خشک و نواحی می باشد که نظم لایه ی اشکی به هم خورده است. فاصله بین آخرین پلک زدن و اولین نقطه خشک ظاهرشده به طور تصادفی به عنوان زمان شکستن اشک در نظر گرفته می شود. میانگین سه اندازه گیری ثبت می شود. مقدار زمان کمتر از 10 ثانیه غیر طبیعی در نظر گرفته می شود.</span></strong><strong style="font-size: 1em; font-family: B Mitra; text-align: justify;"><span dir="LTR" style="font-size: 1em; font-family: B Mitra; text-align: justify;">(27)</span></strong></span></p>

<p dir="RTL" style="margin-left: 0cm; margin-right: 0cm; text-align: justify; font-size: 1em; font-family: B Mitra;"><span style="font-size: 1em; font-family: B Mitra; text-align: justify;"><strong style="font-size: 1em; font-family: B Mitra; text-align: justify;">بر اساس معیار</strong><strong style="font-size: 1em; font-family: B Mitra; text-align: justify;"> </strong><strong style="font-size: 1em; font-family: B Mitra; text-align: justify;"><span dir="LTR" style="font-size: 1em; font-family: B Mitra; text-align: justify;">SICCA </span></strong><strong style="font-size: 1em; font-family: B Mitra; text-align: justify;">(</strong><span dir="LTR" style="font-size: 1em; font-family: B Mitra; text-align: justify;">Sjogren's International Collaborative Clinical Alliance</span><strong style="font-size: 1em; font-family: B Mitra; text-align: justify;">) در هر چشم قرنیه و ملتحمه ی نازال و تمپورال را به عنوان یک ناحیه در نظر گرفته و بر اساس میزان رنگ پذیری در قرنیه امتیازی بین 0-6 و برای هر ناحیه ی ملتحمه امتیازی بین </strong><strong style="font-size: 1em; font-family: B Mitra; text-align: justify;"><span dir="LTR" style="font-size: 1em; font-family: B Mitra; text-align: justify;">0-3</span></strong><strong style="font-size: 1em; font-family: B Mitra; text-align: justify;"> داده می شود که برای هر چشم امتیازی بین </strong><strong style="font-size: 1em; font-family: B Mitra; text-align: justify;"><span dir="LTR" style="font-size: 1em; font-family: B Mitra; text-align: justify;">0-12</span></strong><strong style="font-size: 1em; font-family: B Mitra; text-align: justify;"> می شود. در رنگ آمیزی قرنیه امتیاز</strong><strong style="font-size: 1em; font-family: B Mitra; text-align: justify;"><span dir="LTR" style="font-size: 1em; font-family: B Mitra; text-align: justify;">0</span></strong><strong style="font-size: 1em; font-family: B Mitra; text-align: justify;"> وقتی هست که هیچ نقطه ای از قرنیه رنگ پذیری نداشته ، امتیاز </strong><strong style="font-size: 1em; font-family: B Mitra; text-align: justify;"><span dir="LTR" style="font-size: 1em; font-family: B Mitra; text-align: justify;">1</span></strong><strong style="font-size: 1em; font-family: B Mitra; text-align: justify;"> شامل </strong><strong style="font-size: 1em; font-family: B Mitra; text-align: justify;"><span dir="LTR" style="font-size: 1em; font-family: B Mitra; text-align: justify;">1-5</span></strong><strong style="font-size: 1em; font-family: B Mitra; text-align: justify;"> نقطه رنگ پذیری ،امتیاز </strong><strong style="font-size: 1em; font-family: B Mitra; text-align: justify;"><span dir="LTR" style="font-size: 1em; font-family: B Mitra; text-align: justify;">2</span></strong><strong style="font-size: 1em; font-family: B Mitra; text-align: justify;"> شامل</strong><strong style="font-size: 1em; font-family: B Mitra; text-align: justify;"><span dir="LTR" style="font-size: 1em; font-family: B Mitra; text-align: justify;">6-30 </span></strong><strong style="font-size: 1em; font-family: B Mitra; text-align: justify;">&nbsp;نقطه و امتیاز </strong><strong style="font-size: 1em; font-family: B Mitra; text-align: justify;"><span dir="LTR" style="font-size: 1em; font-family: B Mitra; text-align: justify;">3</span></strong><strong style="font-size: 1em; font-family: B Mitra; text-align: justify;"> شامل بیشتر از </strong><strong style="font-size: 1em; font-family: B Mitra; text-align: justify;"><span dir="LTR" style="font-size: 1em; font-family: B Mitra; text-align: justify;">30</span></strong><strong style="font-size: 1em; font-family: B Mitra; text-align: justify;"> نقطه رنگ پذیری داشته باشیم و به ازای مشاهده ی هریک از مجموعه ی پیوسته ی نقاط رنگ پذیری و رنگ پذیری در ناحیه ی مرکزی قرنیه و مشاهده ی یک یا تعدادی رشته های رنگ گرفته یک امتیاز را به امتیاز قبلی اضافه خواهیم کرد بنابراین در مجموع امتیاز رنگ پذیری قرنیه عددی بین </strong><strong style="font-size: 1em; font-family: B Mitra; text-align: justify;"><span dir="LTR" style="font-size: 1em; font-family: B Mitra; text-align: justify;">0-6 </span></strong><strong style="font-size: 1em; font-family: B Mitra; text-align: justify;">&nbsp;خواهد بود. برای ملتحمه نیز در ناحیه ی تمپورال و نازال امتیازی بین </strong><strong style="font-size: 1em; font-family: B Mitra; text-align: justify;"><span dir="LTR" style="font-size: 1em; font-family: B Mitra; text-align: justify;">0-3</span></strong><strong style="font-size: 1em; font-family: B Mitra; text-align: justify;"> داریم که مجموع امتیازات ناحیه ی تمپورال و نازال ملتحمه عددی بین </strong><strong style="font-size: 1em; font-family: B Mitra; text-align: justify;"><span dir="LTR" style="font-size: 1em; font-family: B Mitra; text-align: justify;">0-6</span></strong><strong style="font-size: 1em; font-family: B Mitra; text-align: justify;"> می باشد که امتیاز </strong><strong style="font-size: 1em; font-family: B Mitra; text-align: justify;"><span dir="LTR" style="font-size: 1em; font-family: B Mitra; text-align: justify;">0</span></strong><strong style="font-size: 1em; font-family: B Mitra; text-align: justify;"> وقتی هست که </strong><strong style="font-size: 1em; font-family: B Mitra; text-align: justify;"><span dir="LTR" style="font-size: 1em; font-family: B Mitra; text-align: justify;">0-9</span></strong><strong style="font-size: 1em; font-family: B Mitra; text-align: justify;"> نقطه ی رنگ پذیری ،امتیاز </strong><strong style="font-size: 1em; font-family: B Mitra; text-align: justify;"><span dir="LTR" style="font-size: 1em; font-family: B Mitra; text-align: justify;">1</span></strong><strong style="font-size: 1em; font-family: B Mitra; text-align: justify;"> شامل </strong><strong style="font-size: 1em; font-family: B Mitra; text-align: justify;"><span dir="LTR" style="font-size: 1em; font-family: B Mitra; text-align: justify;">10-32</span></strong><strong style="font-size: 1em; font-family: B Mitra; text-align: justify;"> نقطه ، امتیاز </strong><strong style="font-size: 1em; font-family: B Mitra; text-align: justify;"><span dir="LTR" style="font-size: 1em; font-family: B Mitra; text-align: justify;">2</span></strong><strong style="font-size: 1em; font-family: B Mitra; text-align: justify;"> شامل </strong><strong style="font-size: 1em; font-family: B Mitra; text-align: justify;"><span dir="LTR" style="font-size: 1em; font-family: B Mitra; text-align: justify;">33-100</span></strong><strong style="font-size: 1em; font-family: B Mitra; text-align: justify;"> و امتیاز </strong><strong style="font-size: 1em; font-family: B Mitra; text-align: justify;"><span dir="LTR" style="font-size: 1em; font-family: B Mitra; text-align: justify;">3</span></strong><strong style="font-size: 1em; font-family: B Mitra; text-align: justify;"> شامل بیشتر از </strong><strong style="font-size: 1em; font-family: B Mitra; text-align: justify;"><span dir="LTR" style="font-size: 1em; font-family: B Mitra; text-align: justify;">100</span></strong><strong style="font-size: 1em; font-family: B Mitra; text-align: justify;"> نقطه ی رنگ پذیری داشته باشیم.</strong><strong style="font-size: 1em; font-family: B Mitra; text-align: justify;">(28)</strong><strong style="font-size: 1em; font-family: B Mitra; text-align: justify;"> </strong></span></p>
		  </div>
		<br>
		<div style="text-align:left;">امضاي سرپرست/ امضاي استاد راهنما </div>
		
		<h3 style="text-align:center;page-break-before:always;">10 – 11 – جدول متغير‌ها :</h3>
		<table class="table table-bordered" style="width:100%;font-family:B Mitra;" dir="rtl" border="1">
			<tbody><tr>
				<th rowspan="2">رديف</th>
				<th rowspan="2">متغير</th>
				<th rowspan="2">نقش  (مستقل، وابسته، زمينه‌اي، مخدوشگر)</th>
				<th colspan="2">کمي</th>
				<th colspan="2">کيفي</th>
				<th rowspan="2">تعريف علمي</th>
				<th rowspan="2">تعريف عملي</th>
				<th rowspan="2">واحد</th>
			</tr>	
			<tr>
				<th>پيوسته</th>
				<th>گسسته</th>
				<th>اسمي</th>
				<th>رتبه‌اي</th>
			</tr>
		   <tr><td>1</td><td>قطره ی سرم خون بند ناف</td><td>مستقل</td><td></td><td>*</td><td></td><td></td><td>قطره ی سرم مشتق شده از خون بند ناف انسانی سالم شامل مقدار زیادی سیتوکین ها،ویتامینA ، فاکتور های رشد، فاکتور های نوروتروفیک و ترکیبات ضروری اشک همچنین عوامل ضد باکتری و قارچی مانند IgG ، و ترکیبات دیگر می باشد و قطره های بدون نگهدارنده و ایمن و موثری برای رشد و بازسازی سلول و بافت های آسیب دیده می باشند.</td><td> </td><td>سی سی-قبل/بعد</td></tr><tr><td>2</td><td>علائم سابجکتیو</td><td>وابسته</td><td></td><td>*</td><td></td><td></td><td>علائم بیماری که توسط خود بیمار گزارش می شود</td><td> </td><td>0-100</td></tr><tr><td>3</td><td>حدت بینایی</td><td>وابسته</td><td>*</td><td></td><td></td><td></td><td>به عنوان قدرت تفکیک چشم یا توانایی دیدن دو جسم به صورت مجزا از همدیگر می باشد. در واقع بیانگر حداقل تفکیک پذیری می باشد. به عبارتی توانایی فرد در تشخیص شکاف بین دو جسم تلقی می شود</td><td>میزان پاسخ و قدرت تفکیک فرد در چارت های مختلف ارزیابی حدت بینایی ازجمله چارت اسنلن</td><td>لوگمار</td></tr><tr><td>4</td><td>زمان شکستن اشک</td><td>وابسته</td><td>*</td><td></td><td></td><td></td><td>مدت زمان مورد نیاز برای به هم ریختن سطح منظم لایه ی اشکی</td><td> </td><td>ثانیه</td></tr><tr><td>5</td><td>تست شیرمر</td><td>وابسته</td><td>*</td><td></td><td></td><td></td><td>تست شیرمر با استفاده از یک کیت استاندارد شده حاوی یک نوار کاغذ صافی 5 × 30 میلی‌متر انجام می شود و روی لبه پلک پایینی در قسمت تمپورال قرار می گیرد</td><td> </td><td>میلیمتر</td></tr><tr><td>6</td><td>رنگ پذیری قرنیه و ملتحمه</td><td>وابسته</td><td></td><td></td><td>*</td><td></td><td>هنگام استفاده از رنگ فلورسئین ،سلول ها و بافت های آسیب دیده به مقدار بیشتری فلورسئین را جذب کرده که نمای بالینی متفاوتی را نسبت به نقاط اطراف ایجاد می کند.</td><td> </td><td>امتیاز 0-6</td></tr><tr><td>7</td><td>عیوب انکساری</td><td>مخدوش کننده</td><td></td><td>*</td><td></td><td></td><td>میوپی یا هایپروپی: میزان جابجایی(جلوتر یا عقب تر) تصویر اپتیکال نسبت به رتین به صورتی که حدت بینایی یا قدرت تفکیک دو چشم با توجه به مقدار آن کاهش پیدا می کند.
آستیگماتیسم: فاصله دیوپتریک خطوط کانونی در مخروط STURM . استیگماتیسم می تواند قرنیه ای و یا داخلی باشد. در نوع قرنیه ای ( نوع منظم آن) انحنای قرنیه در دو راستای عمود بر هم متفاوت است که موجب تشکیل تصویر به صورت دو خط عمود بر هم از یک نقطه می شود.</td><td> </td><td>دیوپتر</td></tr><tr><td>8</td><td>سن</td><td>زمینه ای</td><td>*</td><td></td><td></td><td></td><td>مدت زمانی که یک شخص زندگی کرده یا وجود داشته است</td><td> </td><td>سال</td></tr><tr><td>9</td><td>جنسیت</td><td>زمینه ای</td><td></td><td></td><td>*</td><td></td><td>به مجموعه ای از صفات بیولوژیکی در انسان اطلاق می¬شود که با ویژگی های فیزیکی وفیزیولوژیکی از جمله کروموزوم ها، بیان ژن، سطوح و عملکرد هورمون ها، و آناتومی تولیدمثلی/جنسی مرتبط است</td><td> </td><td>خانم و آقا</td></tr>
		</tbody></table>	 
		<div style="text-align:left;">امضاي سرپرست/ امضاي استاد راهنما </div>

		<h3 style="text-align:center;">12 -  زمان‌بندي طرح </h3>
		<b>1-12 – جدول زمانبدي (GANTT CHART)</b>
		<table class="table table-bordered" style="width:100%;font-family:B Mitra;" dir="rtl" border="1">
			<tbody><tr>
				<th>رديف</th>
				<th>مراحل اجرا</th>
				<th colspan="30">زمانبندي بر حسب ماه</th>
				<th>درصد پيشرفت کار</th>
				<th>هزينه فاز* (درصد)</th>
			</tr>
		 <tr><td>1</td><td>تایید پروپوزال و شروع طرح</td><td><div style="background:#cccccc;text-align: center;">*</div></td><td></td><td></td><td></td><td></td><td></td><td></td><td></td><td></td><td></td><td></td><td></td><td></td><td></td><td></td><td></td><td></td><td></td><td></td><td></td><td></td><td></td><td></td><td></td><td></td><td></td><td></td><td></td><td></td><td></td><td>5.0</td><td></td></tr><tr><td>2</td><td>جمع آوری داده ها</td><td></td><td><div style="background:#cccccc;text-align: center;">*</div></td><td><div style="background:#cccccc;text-align: center;">*</div></td><td><div style="background:#cccccc;text-align: center;">*</div></td><td><div style="background:#cccccc;text-align: center;">*</div></td><td><div style="background:#cccccc;text-align: center;">*</div></td><td><div style="background:#cccccc;text-align: center;">*</div></td><td><div style="background:#cccccc;text-align: center;">*</div></td><td><div style="background:#cccccc;text-align: center;">*</div></td><td><div style="background:#cccccc;text-align: center;">*</div></td><td><div style="background:#cccccc;text-align: center;">*</div></td><td><div style="background:#cccccc;text-align: center;">*</div></td><td><div style="background:#cccccc;text-align: center;">*</div></td><td><div style="background:#cccccc;text-align: center;">*</div></td><td><div style="background:#cccccc;text-align: center;">*</div></td><td></td><td></td><td></td><td></td><td></td><td></td><td></td><td></td><td></td><td></td><td></td><td></td><td></td><td></td><td></td><td>70.0</td><td></td></tr><tr><td>3</td><td>تجزیه و تحلیل داده ها و انتشار نتایج طرح</td><td></td><td></td><td></td><td></td><td></td><td></td><td></td><td></td><td></td><td></td><td></td><td></td><td></td><td></td><td></td><td><div style="background:#cccccc;text-align: center;">*</div></td><td><div style="background:#cccccc;text-align: center;">*</div></td><td><div style="background:#cccccc;text-align: center;">*</div></td><td><div style="background:#cccccc;text-align: center;">*</div></td><td><div style="background:#cccccc;text-align: center;">*</div></td><td></td><td></td><td></td><td></td><td></td><td></td><td></td><td></td><td></td><td></td><td>25.0</td><td></td></tr>
		</tbody></table>
		<div style="text-align:left;">امضاي سرپرست/ امضاي استاد راهنما </div>

		<h3 style="text-align:center;page-break-before:always;">13- هزينه‌ها</h3>
		<b>1 -13 -  مشخصات سرپرست، پژوهشگران، همکاران و مشاوران:</b>
		 <table class="table table-bordered" style="width:100%;font-family:B Mitra;" dir="rtl" border="1">
		   <tbody><tr>
			  <th>رديف</th>
			  <th>نام و نام خانوادگي</th>
			  <th>درجه علمي</th>
			  <th>تخصص</th>
			  <th>شغل فعلي</th>
			  <th>مسؤوليت در طرح</th>
			  <th>همکاري درگام (فاز)</th>
			  <th>کل مدت همکاري</th>
			  <th>حق الزحمه هر ساعت(ريال)</th>
			  <th>امضاء</th>
			  <th>هزينه کل(ريال)</th>
		   </tr>
		   
		   <tr>
				<td colspan="10" style="text-align:center;">جمع کل به ريال:</td>
				<td>0</td>
		   </tr>
		 </tbody></table>	 
		<div style="text-align:left;">امضاي سرپرست/ امضاي استاد راهنما </div>

		<b>2-13 - هزينه هاي پشتيباني</b><br>
		1-2-13- هزينه آزمايشات و خدمات تخصصي <br>
		 <table class="table table-bordered" style="width:100%;font-family:B Mitra;" dir="rtl" border="1">
		   <tbody><tr>
			  <th>رديف</th>
			  <th>موضوع آزمايش يا خدمات تخصصي</th>
			  <th>مرکز سرويس دهنده</th>
			  <th>تعداد دفعات</th>
			  <th>وضعيت تدارکات*</th>
			  <th>هزينه واحد(ريال)</th>
			  <th>هزينه کل(ريال)</th>
		   </tr>
		 	   
		   <tr>
				<td colspan="6" style="text-align:center;">جــمع کـــل  به ريـــال</td>
				<td>0</td>
		   </tr>
		 </tbody></table>	
		-2-13-  ساير هزينه ها ( اجاره ، زيراکس ، فيلم برداري ، اسلايد ، صحافي،  اياب و ذهاب، هدايا و ... )<br>
		 <table class="table table-bordered" style="width:100%;font-family:B Mitra;" dir="rtl" border="1">
		   <tbody><tr>
			  <th>رديف</th>
			  <th>مورد هزينه</th>
			  <th>تعداد يا مقدار لازم</th>
			  <th>مدت تخميني استفاده</th>
			  <th>وضعيت تدارکات*</th>
			  <th>هزينه واحد (ريال)</th>
			  <th>هزينه کل(ريال)</th>
		   </tr>
		 	   
		   <tr>
				<td colspan="6" style="text-align:center;">جــمع کـــل  به ريـــال</td>
				<td>0</td>
		   </tr>
		 </tbody></table>	
		 <table style="width:100%;font-family:B Mitra;" dir="rtl">
		   <tbody><tr>
				<td style="text-align:left;">جــمع هزينه‌هاي پشتيباني به ريال  (آزمايشات و خدمات تخصصي به‌ علاوه ساير هزينه‌ها)</td>
				<td style="text-align:center;">0</td>
		   </tr>
		  </tbody></table>
		  3-13- هزينه مسافرت‌ها<br>
			 <table class="table table-bordered" style="width:100%;font-family:B Mitra;" dir="rtl" border="1">
			   <tbody><tr>
				  <th>رديف</th>
				  <th>مقصد</th>
				  <th>علت مسافرت</th>
				  <th>نوع وسيله نقليه</th>
				  <th>تعداد افراد</th>
				  <th>هزينه اقامت (ريال)</th>
				  <th>هزينه رفت و آمد(ريال)</th>
				  <th>هزينه کل(ريال)</th>
			   </tr>
				
			   <tr>
					<td colspan="7" style="text-align:center;">جــمع کـــل به ريـــال</td>
					<td>0</td>
			   </tr>
		 </tbody></table>	
		<div style="text-align:left;">امضاي سرپرست/ امضاي استاد راهنما </div>
		
		4 - 13 - هزينه وسايل  مصرفي<br>
		 <table class="table table-bordered" style="width:100%;font-family:B Mitra;" dir="rtl" border="1">
		   <tbody><tr>
			  <th>رديف</th>
			  <th>نام ماده مصرفي</th>
			  <th>تعداد يا مقدار لازم</th>
			  <th>تخميني استفاده در طرح</th>
			  <th>وضعيت تدارکات*</th>
			  <th>قيمت واحد</th>
			  <th>هزينه کل(ريال )</th>
		   </tr>
			
		   <tr>
				<td colspan="6" style="text-align:center;">جــمع کـــل به ريـــال  </td>
				<td>0</td>
		   </tr>
		 </tbody></table>
		5 - 13 - هزينه وسايل سرمايه اي<br>
		 <table class="table table-bordered" style="width:100%;font-family:B Mitra;" dir="rtl" border="1">
		   <tbody><tr>
			  <th>رديف</th>
			  <th>نام دستگاه</th>
			  <th>تعداد</th>
			  <th>تخميني استفاده در طرح</th>
			  <th>وضعيت تدارکات*</th>
			  <th>هزينه واحد(ريال)</th>
			  <th>هزينه کل(ريال )</th>
		   </tr>
			
		   <tr>
				<td colspan="6" style="text-align:center;">جــمع کـــل به ريـــال  </td>
				<td>0</td>
		   </tr>
		 </tbody></table>
		 * توضيحات : در ستون <u>وضعيت تدارکات</u> با توجه به موارد زير عدد مناسب گذارده شود . <br>
		 <ol>
			<li>در دانشگاه موجود است و مي تواند در اختيار قرار گيرد . </li>
			<li>توسط سرپرست با بودجه دانشگاه از داخل کشور خريداري مي شود . </li>
			<li>توسط سرپرست با بودجه دانشگاه از خارج  کشور خريداري مي شود .</li>
			<li>امکان استفاده از تجهيزات سازمان ديگري موجود است که بسته به مورد هزينه آن محاسبه مي شود(نام سازمان قيد شود). </li>
		 </ol>
		 6 - 13 - هزينه کتب، نشريات و مقالات<br>
		 <table class="table table-bordered" style="width:100%;font-family:B Mitra;" dir="rtl" border="1">
		   <tbody><tr>
			  <th>رديف</th>
			  <th>نوع</th>
			  <th>شرح</th>
			  <th>ناشر/نمايه کننده</th>
			  <th>سال انتشار</th>
			  <th>مبلغ</th>
			  
		   </tr>
			
		   <tr>
				<td colspan="5" style="text-align:center;">جــمع کـــل به ريـــال  </td>
				<td>0</td>
		   </tr>
		 </tbody></table>
		<div style="text-align:left;">امضاي سرپرست/ امضاي استاد راهنما </div>

		<b style="page-break-before:always;">7 - 13 - جمع هزينه هاي طرح</b><br>
		 <table class="table table-bordered" style="width:100%;font-family:B Mitra;" dir="rtl" border="1">
		   <tbody><tr>
			  <th rowspan="2">تفکيک هزينه هاي طرح </th>
			  <th colspan="2">الف _ سهم دانشگاه</th>
			  <th rowspan="2">ب _ سهم سازمان(هاي) ديکر</th>
		   </tr>
		   <tr>
			  <th>درخواست شده</th>
			  <th>تصويب شده</th>
		   </tr>
		   <tr>
				<td>1 – هزينه  کارکنان
				</td><td>0
				</td><td>0
				</td><td>
		   </td></tr>
		   <tr>
				<td>2 – هزينه‌هاي پشتيباني
				</td><td>0
				</td><td>0
				</td><td>
		   </td></tr>
		   <tr>
				<td>3 – هزينه هاي مسافرت
				</td><td>0
				</td><td>0
				</td><td>
		   </td></tr>
		   <tr>
				<td>4– هزينه مواد مصرفي
				</td><td>0
				</td><td>0
				</td><td>
		   </td></tr>
		   <tr>
				<td>5 – هزينه مواد سرمايه اي
				</td><td>0
				</td><td>0
				</td><td>
		   </td></tr>
		   <tr>
				<td>6 – هزينه کتب و نشريات
				</td><td>0
				</td><td>0
				</td><td>
		   </td></tr>
		   <tr>
				<td>7 – جمع هزينه هاي فوق (بودجه سرپرست)
				</td><td>0
				</td><td>0
				</td><td>
		   </td></tr>
		   <tr>
				<td>8- هزينة ‌ناظر
				</td><td>0
				</td><td>0
				</td><td>
		   </td></tr>
		   <tr>
				<td>9- هزينة داوران
				</td><td>0
				</td><td>0
				</td><td>
		   </td></tr>
		   <tr>
				<td>10- مجموع هزينه‌ها (به تفکيک سهم دانشکاه و سازمان(هاي) ديگر(
				</td><td>0
				</td><td>0
				</td><td>
		   </td></tr>
		   <tr>
				<td>11- بودجه کلي طرح 
				</td><td colspan="2">0
		   </td></tr>
		 </tbody></table>
		 <b>تبصره : <br>
		 هزينه هاي دلاري طرح ........  دلار بوده که بر اساس ........مبلغ .......... معادل ............ ريال و در هزينة  بند(هاي)  منظور گرديده است . 
		 </b>
		<div style="text-align:left;">امضاي سرپرست/ امضاي استاد راهنما </div>
		
		<h3 style="text-align:center;page-break-before:always;">فرم عمليا ت اجرا يي طرح</h3>
		 <table class="table table-bordered" style="width:100%;font-family:B Mitra;" dir="rtl" border="1">
		   <tbody><tr>
			  <th>شرح دقيق عمليا ت اجرايي</th>
			  <th>فرد اجراکننده</th>
			  <th>مکان اجرا</th>
			  <th>زمان پشنهاد ي   ( سا عت )</th>
			  <th>زمان مصوب(ساعت)</th>
			  <th>توضيحا ت</th>
		   </tr>
		 </tbody></table>
		<div style="text-align:left;">امضاي سرپرست/ امضاي استاد راهنما </div>
		

	</div>

</div>

</body></html>
--NEXT.ITEM-BOUNDARY
Content-Location: data:image/png;base64,iVBORw0KGgoAAAANSUhEUgAAAHEAAACqCAIAAAAV5TdrAAAAAXNSR0IArs4c6QAAAARnQU1BAACxjwv8YQUAAAAJcEhZcwAADsMAAA7DAcdvqGQAAB7VSURBVHhe7Z15fBVFtsefbJIREAEVWUQWQZBNQEJARUICCIoKirIJDMqmAqIzwsgMiyKyI4wsigLKMpCggCzDLiYIzPAQosIgLkBUNpVFRoQB8r72Obdfp7vvTd/khnScfP/I53ZXdVf1r6tOndNdXfmftDwiTZ6mkSdP08iTp2nkydM08uRpGnnyNI08eZpGnjxNI0+eppEnT9PIk6dp5MnTNPLkaRp58jSNPHmaRp7Ma5qSkvJ6hJg2bVr//v3l95dffqkFeIP8ciBn4DzyO+twdVpA+GRe01GjRv1PNlC0aNH4+PiNGzdqMcFZuXIlOcmvR0YUrk6LCZ/Mazpx4kQtPxuIiooaMmSIluRGjx49NGv2wNVpSeHjU02F3//+91pYetivObKN36ym0K9fPy0vwBNPPKFp2clvWdN8+fJt2LBBi0xLe+655zQhm/GFpjVr1mTQyCLPPPPM7373Oz1jgKuuukpk5W/hwoV1bwDyc5QenwWov57RwBeaxsbGakLWQDhE1JMGuPrqq0eMGMFf3Q5gyp11qL+e1MAXmt51112akGXWrFlTpEgRPW9waKHk1GOyDPXX8xr81jSFxMREPW8QEP3vf/+75o4Ev31NL1261K1bNz21G3PnztWsEeK3r6nw4IMP6tkt4Al07979woULmilC/Ldompqa6gw9S5UqdfHiRc0ROXK3ph9++OGnn36qGyGZNWvWlVdeqQUEKFSo0OrVqzVHSD755JOkpCTdyIhcrCnXSebixYtPnjx57969uteNQ4cOOZ0noVq1aqRqPjc4MwFYVFRU7dq1PVqJXKzptm3b9ADDGeKoJUuWaJqFM2fOVK1aVfO5QSp5NHeAY8eOcTbOaQYONOqPP/5Yk0OSizXduXOnHmChSZMmw4YN++677zRTWtof/vAHTQsOeTR3Wto//vEPzlC6dGlNs0CSZgpJLtZ0yJAheoADFGGg37x588iRI3VXgIIFC8bHx+uGhXnz5m3fvv3+++/XbTfoGVp2SHKxpqG9zmBwFMfGxMTodgDscv78+XUjCAMGDJCiQ5NbNT1//vwDDzygB3gmOjr68OHDHH78+PGyZcvqXs/07NlTSg9NbtUUf5NBQw/wxjXXXPPDDz/o8WlpCQkJ+Pya5o0WLVqcPXtWjw9ObtX0yJEjtod1dGrbxVhBvvnz5+vBAbChTqfVhLPZzAvGIbTjJeRWTffs2WOT4+DBg+xfvHhx48aNcSd1b4CZM2fKgTYwkZojAMc+8cQTnIdUFNS9BtxFfCw5MAS5VdMRI0ZoboO6deueOHFC04xwoFevXvjzktqqVav//Oc/mpae06dPm24A+TmKYzUtLW3//v1YDEkFrM2OHTs0LTi5VdMXX3xRcxvcd999mmABT54Qi0b3yy+/6C43iJQ6d+68ceNGp+cPbdq00TIMhg8frgnByZWanjx50vY26e6779a0SEMb1zIMnn32WUrXtCDkGk3/1+C1116j3VWoUAHXXXMbjB07VvNFGtuLEMqldOpATaRKms+CHzVt3rw5weUyg+7du2PvGjVqpGlB8DLZJHPMmDFDywgCdaOGPXr0kApTc+qvaQa+0LRkyZLlypXTDW+89957eq5Is379ei3DG9Sc+uuGgS80veOOO+rUqaMbHmBo/uqrr/RckWbp0qVajDdq165955136oaBLzQl6Bw9erRueICupyfKBohlGzRooCV5YNy4cbag2Rea4hh9+umnrk80ChQogJNYtWrVrl27MgRvM7BGnNkBA70URImUS+nUgZponSwUL1783//+NyGsbhv4QtOmTZuys127drodYODAgf/617+Il3766Sc5MEegdOpATZBYaxZA3GTqr9sGvtBUfCln93d1XHKQhQsXas0Mrrjiijlz5rDfv/4pCtoierxCyR8WdMYDBw588803uu2ZS5cu6S83CHZtPhO1PXr0KEn+1RRsT93Lli3rGj6G4Oeff+bKZ8+ezan27Nmje71BBx86dGgwO0Oq7WFjp06d5CWgrzUdNGiQ7jLIly+fl0k46C7tBY4cOcKBeK9NmjRZu3at7MwQmjaNlNZ9ww03yOMuJ8RRdHapmJCcnCxJvtaUccD2Drl3796SFAIidEYP+X3s2DHuRGJiYtu2bW3dH9tHK9aNAORfvHhxhw4d0BSfV0ZLV2wd/+abbz516pQk+VpTaNmype41IEpxzhxZs2bNihUr5PfKlSuLFi1KJCPvjU1N77333q+//po9n3322fjx4zds2BAXF0fLOhvgl19+4czspJRbb72VnOSndf960rS0pKSkESNG7Nq1SzZpvMWKFZMqCdZXVX7XdMmSJbrXAKf1b3/7m6YZw0jfvn3xCgm92Jw5c+aNN95Ih61Ro0b58uUJK8+dOyeatmnTBjdzy5Yt8r5+wYIFNGd8TDbhqquu4m5xb26//XaSGB6lnVIT5J4yZYqMllu3bpVyZ82aZVTn//nggw8kCXytaWpqavfu3XVvgGbNmkkqcMGNGjVatGgRnfTEiRN443TwunXrcsIuXbrcc8895OGQhIQEYhuUqlChwoQJE0qXLv3GG2/Q9Oj+b731Fn+lAhhrmjA+nDzA/uKLL1q3br1s2TIEZZRjRProo4/Yf/r0aWdkRSxgdiA/akq8zE46Gi1Od1mgqdJ/5UCoU6dOvXr12F+zZs0SJUrgdUdFRVWuXBkngfbLDWAkQZdHHnlk1apVtFlaNN123rx5iPtwAJowZdWqVUvEqlatGspiN7DCxPtyFPulnWIxfq2Hg8aNG8u7Bl/E+3/961+1fAN0+fzzz10FhV69epn+zSeffEKfxTju3buXdkfq4MGDERcFU1JSCHC3b9/OQIcn8O233zKac9qdO3ei3aRJk/hNKtx2223k59gxY8bQljkVeb788kvaHa2eYzkDnkPBggX/+c9/UigjGwbHqIud2rVrc1rqr9sG06ZNk9pmAk+ajh07FnNuZcaMGX/5y1+0fIObbroJs6gbFooUKYL6eiKDP/7xj/hbumG84KtevTqdlP26ywHeFQbUOktn3759yIrKuu0Gfhh6WV9qPfXUU7aQRKDm1F83DPr06fP888/r1Qbw+BDdk6ZYNC3Kgs3Rc4UO6/yGwekMIRbWk5al2wa0MnH46f7PPPNMhu+UMDvvv/8+Pxjl6O/EoCjofOxNKrdH6xcm6KBnCYknTRlA9KzhcMstt4T+IBe/h5v/0EMPMUbrrgB0RlqumEJzsuM777wTGxuLM+D6TEvE2r17Nz4ZggZ75woI7fy0xQvooKcISXZpyuCLNdTjg8BYzFAwbtw4Z6CFb4CbaZuRixkl86uvvuoa7K5evRrF6QSMUYxmujcImzdvtvn/XshJTaOjo/XIcKCPM5Tt379fNnFFEVF+Z8iPP/7IjXnwwQf5/dhjj3n8goJ6ao29kY2aYklNdFd6cIlMT9sVbB/nlJGK2AkdX375ZWwF/ZqxQr7zvv/++/HSGQynG2BwZYoOBlpe/dMP8LeIaMnP4dwAWij7O3fuLO2U6B5HONhsbGoYbEabXpuB7jLIRk25BuydwBVed911mmCBkN98PGEDbwnnFAcT1fAxGcdwIXD1GYiwBvgAuOJka9++falSpTC4+APyITQKEinwg1R8Hcbld999l/6OoEOGDNmxY4do2qlTJ4om3sX3xOd1DpLw5ptvuk5s51rIr9f2+ee2NQqyUdO3335bEwy4mGuvvVbTLOC9SwxjgyioUqVKHTt2ZDBBBXLWr1+/Q4cOBOzXX389HiWi0NZwevDD+vfv/+c//xkDiruDWy5fhSJ6lSpViKxwUTmEOzRs2LBt27ZhIjk/hxMU0eo5La3eOfTjEhERGHVMB1dhmwXElWqaQTZqSpfUhAA4Q66y0hZQRDMFoAWRxDm5ci47Pj4+JiaGWIhmhVveokULfpN6twFOKJkpkRCWZkvOuLg4UsmMxBzOSdhJg8Vjpb1z/qlTpzZs2JCdkofmJuUKNHyjanYo1DlL3faI4LJqCoT5NBDNkR46tWYy6NevH71eNzwgM9dotrRE3ZVZqIlUyQY1d/3mKoc1FR599FHNlJ6BAwcSZZIB6RmdDxw4IPk9gvVcvny5bmQKSqcOWpv0UGfN5MAXmuKfYxk1X3rkOzMcT++fNeK3M3YTgHp3qoJB6U4bSozw+OOPh6iPLzQFOtH48eM1a4AePXpocjjQuBiFaNe2UTFz2J7mQbA5wyZ+0RTGjBmjWQN4/C6cWPaLL77QjQDHjx9n2NmyZYtuZxZujK2pMrJpWhD8oim9u1atWprVgLE79ARdISUlpWnTpnig/EbHJUuWLFiw4MiRIzIPw3xbJRCJnjt3Tn7TnOnaod9CA328TJkyUiUBr8D5QMeKXzR1fqn3yiuvaFpwaKH4nlzzpk2b2JQnYQRaL7zwQrly5XAzBw8eLDnh1KlTFStWXLp0Kb/xzAgTcHW93LaePXtKlUysk9ad+EJTGovNX8mfP3+G7+gZgnBvcQ85lvGdwIkgCgcTHemw5cuXp8/i1UtmmidRKULLu7yWLVuOGzeOBp7hTGh4//33tVoBrC/KnPhC0xMnTtjeTUZHR5udNBgSBTz55JME4HR5IoVmzZoRVtJaCZlkxp35GBt3tUuXLhhodsqiCW3atCEw8zIfi+5ve25C58BYabIDX2iamJhoe+7gZeE7jOa8efMmT57MmY8ePbp27VqaJ/2dmGrKlCnTp09nE2t7/vx5gvH58+fjVyQlJV1zzTUMhnPnzsXfSkhIcHXandhmdFFbjJWmOfCFpkTxmsmAYNzLt0lOVqxYUaJECdsjJVRjpKKnc+dq1KiROf9s//79WrkAzujZJOc1PX36tC3qxw7QcxmjgKGZNkgezR2cXbt2MTStW7fO+ayeIb5Vq1YFCxak15tPWkNDiZRL6VIN2zxTwEvRrA5yXlPcPVvHt4IQRYsWpUf3NZBRO3NkeGPIgB8mBVEi5VK61sNB4cKFg03ozHlNO3furDk8gD8gb4mzA0yHFuMN4mk9Mj05rOk333xj/SLRC1lpqqERr8A7eBquUwFzWNPk5GR8Rlxx18f+rmAx9eBIY5sMHQJqS53r16/v+oo3hzXF22dIAQYEbBn06dOncePGrl9NCK7niQitW7fWMhxQH2pF3aSS1NY5EprksKbB2L1795YtW/AfH3nkEdvKhnFxcZop0ti+N2Vkx8mjDtSE+mgmD/hUUysEnXoKA+IfTQgf/P9g8Q/tjjBMyzAgNNC0MMkFmtq+NSdgdz4WwjlF+tjYWNf3nSaET7Q+cpJfdwUg4rIZHLxdTQuTXKDpsGHD9BQBzMdC33333aJFi2R2o0C8QMwqqTa2bdtGlKX5jM8yOdZcnopzaoJBoUKFMv0iKxdoSguyTavD2cbGEWsRxeouC+3bt6eP68EBLly4wCCjOSxwhqFDh3I2zqm7DDyu3eFKLtCUQda2xgyxbIjQC2T+hAm28uGHH9Y0NzibLT7Oly+flzVmXLl8ms6ePVsTwiQ1NTVEjOgKGllDA3wgTfBM8+bNQz/MDwFXqmcxyEZNZ86cSZc00UweOHfunG06shcKFCggi3MuWbIk3FsCjz/+uJSeIRcvXtRLCsCV6lkMslHTkiVLVrCAM/iSAa7f8ePH9ZggZPg/NRo1auScGkYFsJLOubhI7LruoZUnn3xSy3bj8OHDK1eupPL4JDgSekkBuFI9i0E2ahoMGlSpUqVQbfTo0R9//LHr06NgC0ZGRUXhWskCUYwzuteC8zNxykpKSjpz5gxHyWcSrjjnbNEA8QSefvppOk1Yk3tzQFMbVatWnTp1qu0l2o4dOzQ5AGr27t1bZlSYBJuEY8X6fptuu3btWs7jXPjL+vSLoH7QoEGZuxyIpKa33HKLnjV8uMiYmBiakrwrtmqKCzVt2jTnC33BOcXBSrDPrTkb5zQrjPMvj65XrVoVHx9fvHhx2Z85OK2UEhpPmtJHqhjouTNFdHQ0g8zevXvr16+PP/Thhx/q2YOwb9++SpUq6cHpuemmm0K7nAz0ycnJnTp1YtDHXKKmHhkmctUm6KAFhMSTpvQsYf369bQ4oW3btjSlGjVqaPneQNkMJ9ubvPvuu3qYhXLlyiG35gjJxo0bXT8vcoUmzOW0a9dOL2/x4k2bNullW9BTh8STpiE4e/Ys9n7y5Mk452XKlHFdcMQJyoZ4W2nF9ogAvMzVP3DggJe2SdharVq1fv36MY5FcBGhrGpq5fvvv6drDx8+nN6doSOJY4RNtK4h7QourXVIwQRrQhCIXHEqM7SbcXFx48ePP3jwoOsnLFkkkpqa0EdwJ7t164bh04sIQvXq1TM0BUS0Imu9evVCfx+EGbU9ObWB1ngUHpf3zzTZoqnJyZMnJ06ciHXXawoC6oeembNu3Tqi+NDLo6CUzPZ3BTXxokJ/AxcpsldTAb0mTZpUuXJlvT43aNGh/3FR6Ocgffr0CWZt8OoHDBggaytcHi6HpgJh1YQJE8qXL6/X6gAL62UikA0CYvl4xZWmTZt6dBIiyOXTVPjhhx/GjBlDKK0X7SDY/4p0BUFdH7xC2bJls2+NxdBcbk0FhhpZE8EV3DLbN9KupKSk2ObomrRo0SL0xNJsJWc0BcboWbNmBfs6EbFsTwBskOp6bJEiRXCSNFMOkWOaCrS1YI+UbrjhhmBtjf2uC1pgkbNvHoZ3clhTwEt3rkkj0BKtq6gImGPb2xHhnnvucWbOEXJeU2HkyJHOR86An2C1rfhkmpAeXH0v8/kvD37RFHDabW8ABWSVBrhnzx7XoJPQXj4S9Ak+0hRWrVrlugYMIezmzZsrVqyo2xb8Jij4S1OgtdreAgm2uVZA4NS3b98QXzjkFL7TFFJTU+UT89A4/+W5T/CjprBhw4bQTwtjY2N//PFHze0zfKoprFixwtW2QvPmzf1mQ634V1NYvny5811xsWLFfNtCBV9rCrYV7Gi5OfVkxDt+1/Tnn3+2Tjob4O0fFuYsftcULl68iH+KoG3btvVPsBSCXKApfPDBB1dffXVKSopu+xs/anrkyBHnlIjseOBEsNu1a9cM582Fi+80vXTpUvv27Tt16qTbDvbt25fht5EekeXVIv4a1XeaLjX+TZEsYu5k69atyB2p/z/TrFmz66+/XjfSkxXD7TtNv/3226pVq06ZMuWzzz6zLXGyZs2asmXLRvClyKFDhz766KNnn33WNp9y2bJlK1euvOB5zSYbvtN09+7dXKF8hMu16d60tBdeeIE9Cxcu1O0sM3PmzDlz5sydO5fTTp06VfcaX8DceeedmAX8jZ07d9ruqxeyV1PXSVtJSUkNGjRwjYVoOKVLly5RooSET+a0cfH8l7j9p/7M8f3331tfZ5nt9MCBA9gWDMKqVatOnTpFzNalSxePU89MwtOUKJtbmuHKcPIFJyYJ7awLiHfr1o2mJ9852BbuFvr3708SblN0dHTDhg1pMvj88vVfQkKCZooE8+fP55y1atVatGiRtZGOHTu2SpUqsu6STOm+6667wjUC4WnasWNHWtDEiRNDF0Mthw4dSs2o00MPPSQ7N2zYwGa+fPnKlClTqlQp5/d3gIhETeaElJMnT3KFdevWzXCyaricOXNm3rx5trktDID33XffjTfeKGMgxiEmJkb+XUhYZKzp+fPnzanMjz322PDhw7cEliRjv3NNHrqVzPq8/fbb+Wuuv/7000/nN/5JB/6glwUNDx8+XL58eZqS+W9ehK+++sq2J1K89NJLRYsWlcXTs0LGmkp/58eoUaMqVqxoXaN88uTJ4jAjnNmUduzYQeeV1TjRzrTxCOF9Cthbb73F5Tnnpp09e7Zy5cpYBt3OLNglW1fbv3//tddem5iYqNtZIGNNiQtpYvygSzZq1KhFixa0XEmaPn06rZIfs2bNeu2112QndUU+uk8meo0gY/HLL7+s2xYWL15MUr169XQ7s8gatLphEB8fP2PGDN0wwJTzl8sJN8TIWFM8tZ49e/JD/veA7BTQVP5ZyKuvvkqq7BQYgjL3hffbxnLDwY7lBteoUQNldTtT0HVefPFFq6b33ntvq1atdMMAg8seGi8xsZeZ2VYy1vSnn3564403uFejR4/GxjFimjHGm2++SWxObPfee+/RNq0LNjBoysruIXD6KBTEIEZBum3B7KrYogydGwyUdSkeLkEanUn9+vVlsjmnfeCBB+Li4mznJLLg1jJgcCHhThbKWFPUpGsnJydv3749NTWVUVj6Ar178ODBdCJZ15rxev369cYRvzJy5Eisqm4EAWNCA9cN4zKw185FnYFyGYV1wwM0MXMx+969excsWDA2NlY2gSIY38VSY2GqV68u+61guMSLwqZbK+mFjDUFLonub30ytHHjRvrOnj178MYJIuUTMeu/uELT4sWL60Z69u7dK43i0UcfNReWpvZESq5zRWksXPa4ceN0OyOIJkaMGCFFIA2lMOJhTMyWi8uMUvyg5tddd51trXOB0V/+lX1UVFS434F70hS4JK4fWXGSufPmvx6kroTn3HYEpf0SzMmCcGjduHFjyWOFWAiPSr4Yq1OnjqkpNoTfCxYswNmyjvU4uUQ1jMg2ByAEOMLmSis0BYmRMKDm/wugFCI0rCoxqOuysjhVhQsXlmilUKFC2aUp9qh27dpcW5MmTWz1oBXrL2NNc/kHOpgFaiY7TTBhCCTzoths2bKlmYchzlxEiTxEhK+88opMgGYAMdeDx5Sb3jFwI7EJtgegtDsal7RKPOU77riDHvDcc89JKuDGoHXXrl2pwFEDTTCenshXxpgyug7FXXnllQwbJM2ZM8fjy1qvmgK9SUb5YHDnqag4+cRRzz//vOw3IcrE1cVuUm+G1EqVKpmdHceTUe7rr7+m7RjC/goWDTdAMgBjIPqavgfFyfcoGG7rxytYJHaWLFlSVvIUrLNZZeV/dsqyKUSGiIujghsjm6ZfgYgFChR455136HwkcXWyPzRhaGoFB0B/GZgLlxQpUkQcVcYEa4MSiKxo7PytVq0aVXc1kcOGDcNuYCJ69epljvWCBODm5zzcFXMCABEH3g+HpKSkEInIThPcgBUrVjRs2FC+55XvfYgd8ElFXIFGTbnWh7NYM7omw5081UVfL5/KZUZTTBsNxAxYCU9xwvGxFi5cSA0wBeyxfTWPEPhJ0nCuuOIKpB8wYIDpk5nQWGrWrOn6yPnYsWPNmjUzF/M5ePCg+YkQ94k98niBgZFs/fv3JwyDNm3ayCHyj+bwK/hN2IKBMteg/dOf/oS3T/dyTngnoiHM4XLooNKBvESumdGUlsjZMaz0brAu5mQODihOcyOVG0u/k4/PaAiYP+yXRF+TJk2yeoWYrb59+wYbixgYzf8Uh4mQmfy33XYbZle+mzK/PhGXzmooCfw4nJ7OvaQ5x8TEWE/VvXt3590VcCGaN28uviMeGO108+bNkhSCsDXFxNjWOqQjyxUWK1ZMugYeDL8lVWBMoBVb1yDDZuFv6YYRrbn6CYAi+Ak0RvPKGXYaNGhgW5aSkZ0Qy9XZpFwGfToBLgpHSZXatWtH46We+PzmQwkbDHempeZHdHS0LTRwJWxNaX0MNeZX4Ny6Q4cOcbc7duxoOitisMwFeRDLNqMRL4IR37p8FP2R/JhC2+XR7+S/+jLsyh6aGKbGFhcJDF+YVN2wQFseOHDgoEGDsA+c8NZbb5WKCSGWEE9KShLzjavDoOfxkVV4miYmJsrzWjov5hzXGveIWkoq8HvUqFF0SQZ3WkeHDh0wQ87ujJ9rDRDg5ptvliu0vhrCSRIrRs+Vu8LQj/quH0kyauMnuH4EhJpychn9qaGM+DhtEyZMkDwhwGXGtbA+XA+NV02xKYx9tALbiG8DfwiP2qqys1sxmr/++uu2L6JpSjKv3PqF5PLly/HJrF8+MOA89dRTumHA+bdt20Yvxp0I9gHkpk2bMB0MkrptrKQ2e/ZsL0ulAw2I69IND3jVFEGt7xiyAiO4a/COLRYnXLfdoGfYHnHiUWGL5L9P+ISw7WmmwQLKg1e8LtepZGjdunVr3bBgbfWMErbHssGGlxwkuzSlQVknNWLpGdZESgwfY67sN0FuRnPX6Sf4mES6cj+wjNaRzZ9EWFPCGHzSWcYyd0RKpoFjkGEPvg6/GdwY4hm+8fWEIUOGyNd81pduWNiEhAQ6NfsBo8YI49s5/FYirCmCigRA0GJ6c0Qp+LDywJz2qznSY/rhsGvXLtMVA6RkZMOVweBqDh8TSU3pnnRwtCDSp5XZ3qZI7AREMs5FjmzP0mmh7MT55QdJ0t+JC/7rNAW8Ti8vi7Zu3cpoU9egadOm1pUjTTAR+EAEu+YSyatXryaOlN9+JrvGqIhAw6S1mm9JcU7NZ+F+xteaYkArV65sRgFoao0IfIuvNQXro3U09fh//XIWv2tqJU/TyLNu3TqbL+FPcpOmycnJ8h8QfU5u0pQIwvaGyp/kJk1zC3maRp48TSNPnqaRJ0/TyJOnaeTJ0zTy5GkaefI0jTRpaf8H29NzftkTilUAAAAASUVORK5CYII=
Content-Type: image/png
Content-Transfer-Encoding: base64

iVBORw0KGgoAAAANSUhEUgAAAHEAAACqCAYAAACah6A8AAAgAElEQVR4Xu3dCdR1U/0H8C2V0iARzWUMzfMgoSQimUqDioqoNEml2SyaUaEimZvQQIokpUI0CJXmSWnULPr/P2etbe13P+fcs8+997nvc89zf2u9Kz33jPu7f/Nwlvnf/1OY0VSvwDIzEKcav+rhZyBOP4YzEHuA4QzEGYh9WIEevMNMJ85A7MEK9OAVZpw4A7EHK9CDV5hx4gzEHqxAD15hxokzEHuwAj14hRknzkDswQr04BXGyonf/e53w9e//vV5XZb//ve/4corrwz3u9/9qvs84QlPCKuvvvrQ9/zxj38czjnnnOr8733ve2GdddYJN7/5zYe+XsmJj3rUo8L973//kkOLjhkriAceeGB4wxveUHTjcR10u9vdLliUvffeO2y88cbFl/3c5z4X3v3ud1eb7rrrris+bxwHHnDAAeH1r3/9OC5VXWOsIL7rXe8Kr3rVq8b2cF0udOtb3zq84hWvCDZSGz3/+c8PxxxzTNth8/b7O9/5zvDKV75ybNfvDYhxRQD0oQ99qHGBXvCCF4QPf/jDY1vAYS40A7Fg1V784heHI444Ys6Ru+66azj66KMLrjC/h8xALFjfm93sZuELX/hCePzjH3/T0XvttVd4+9vfXnD2/B8ydSCyIt/2trfNy8p88YtfDEceeWT4xz/+Mef6t7nNbcIZZ5xRAXnuueeGLbbYIvzrX/+ac9zyyy8fXvSiF4VNNtlkXp7xta99bWX1pjR1IFrEaMLPxyoBaKuttgp///vf51x+hRVWqAwti/aXv/xlINDz8WyuyQXyjFMN4uMe97jw5S9/eb7WqLru2WefHbbbbrvwt7/9rfg+OPBTn/pU2HTTTYvPGebADTfcMJx//vkzEEsW7xOf+ETYfvvtSw4Nt73tbcPHP/7x8KQnPano+FEOmoHYYfUUsu+8887hIx/5SOtZjnnuc5/betw4DpiBOMQqbrvttpWYrCNWK/A++MEPhmWXXXaIq3c/ZQZi9zULv/zlL8N6661XG0pbeeWVwzXXXBOAOSla1CB+5StfCXe84x3Dfe97307rLVrzkpe8JPz73/+ec94tb3nLcPrpp4fNNtus0zW5CH/+85/DYx/72E7nOXjRgmjRRPnvcIc7hLe+9a2VASK70Ea/+MUvqvPq3Il47n3uc58qEHCPe9yj7XJVtuSwww6r4qxrrbVW+Na3vtVZDC9aEL/xjW9UmYlI3IGHPexh4eUvf3mg8+qIn/iQhzwk/OAHP2gFZ+21164AERDI6fe//30gBd7znveEiy+++KZAAi72XA960INar58esGhBvPTSSytA6mj99devoiuiLHe5y11uOuQ1r3lNOPTQQ4sXWBjukEMOuen4iy66KHz2s5+tIkC//e1va6/zzW9+Mzz84Q8vvseiFqdybQcddNDAxbrzne8cHv3oR1fpJ8GEN7/5zXOOv8UtbhE22mijSnzW0fHHH1+JSekrurKN5B4f+chHth22xO+LlhN32mmnIn+vbTWf97znhWOPPTY85jGPCRdeeOGcw+lcCeEbbrih7VLV78S5RHIXWpQgXn/99eHpT396OO2007qs1ZxjcYxr4Nhrr7220mW/+tWvRrqmXCQfswstShD5eWussUb4z3/+02Wtljh2xRVXDD/60Y8qFyWSMNsOO+wQbrzxxqGvK85K7N7qVrcqvsaiBJEzfu9733tO2oho/MlPfjInmJyvJkf+ox/9aHjWs541Z6FPOOGEgJvqfMj0YEH71VZbbY5IF+XxDCXuSbzeogTxiiuuCA9+8IPnLPTPfvazcM973jN87GMfq/QSC/af//znHKBYlzL4TcQQ4j7kpEZnxx13DE984hPD0572tMDndL+UcODPf/7zcKc73WnGiYNWYN999w1vectbljiEPvvSl75UOf+RBAQ44izTq666qvqzSMynP/3pgSWHDBlpq2ixcv5xyx577HFTGaRrEcePeMQjwp/+9Keb7slX/NrXvhYe+tCHzkActAL7779/eNOb3rTEIU95ylOqLH0dcfIZG5dffnkF6nLLLde6wCIx7kO0AqrO6XeRLbfcsvIdUxJByjfZoBsuOnEqXGZx81oYvh5OnDRtvvnm4ayzzlritnvuuWe1yVQNlFDvQRT6Qpzoyy67rMrQ//rXvw7cjJREVkRYJk11pRUCCHe9612rigBiPoYHmyJMvQDRQrAWhbWQXB9/jW4qLflXo9KluntcYDOSdtttt6LLAVM1+t3vfvew9dZbV+cI0T3nOc+ZU2M0dYVSK620UmD58f+GJcDHhRn2GsOcp8BrlCo4gLKg//CHPyxx+6kDUQ4O1337298eZh0Dx/2SSy6p/LZJE8d+lM3zgAc8oNKdsiIpTR2IFkEITMPLMMRvoyuXBslmsIylpIYhWZWvfvWrc0KIUweiRZCReOADH9gYaNZKJtIiUgPwVVZZpXK4kSxDGj4bZjFHOYfFzCVBAg2/+93vqrziT3/60yqEp9Wujvi0dP8222wzZxNOHYiss/POO69ysD/5yU/OeV8RFMYDvQks5YQLndS3/vGPf6z0nd6Od7zjHXMeOfq23KO87nbqQIzFwwcffHCtSKXvmszzhQ6m5zv55JPDM5/5zCUedZlllqlKOsR7e+FiRBD5hPJ6efB5l112CUcdddTIeOnHUFpBNN/tbncb6XpqWAHRRkSpUF/epiBqJMZKLfQKRAvCyMkz6BZc7LMp9NW2kH4n1ogvAWw5RDp43XXXLTm19hgAEJOaYQaJd8fR2XnaTAbluOOOq4qqegeikBV9kBKDRut1l5J68VL/7HQkfSX5y58UshPbZNV2JdxMNwNH6YdgRJ7JSK/5vve9L7z0pS8N+Rj1Cy64IKgFQr0DEcexPvOSQkVPH/jAB4rXXExTPWqMsRKjQDz11FMrDrC4uUhVuq9iAEg5OZ/xJXFMx7E8tQT42yASCMhFKc7kktz+9rfvJ4jeig75/Oc/v8TaiGzIF9ZVZvMRxVL1FyJc+4xnPCNIC+lPFL9MQVRTI5vBXfn+978fzjzzzCo/ScTKQKRpJHpPLJQUcC0bQ4oLiEQzjkL+V+jvqU99auUqIdyqxvWvf/3rEu+S1+H0jhO9LTeDu5ES3SHrrnwiEhGlkvukk06q8nyiHgwgkyeAKpIjEsQK3GCDDSoOw4n+v2tJTRGpROSJJ55YcSiggI8A6Boqxt/4xjdWgxDkFgEORMVaNhvdKPjOIFNsFQPeznvhC184h1FxL+Ai9Q5E8VNpHNySkwB32oypq9ffLC7xyGAhih0jz6cxhsUrLok7gcIZB6B7KDJ+2cteVtWi7rffflUF+dVXX1056Dien6cBVaoJ99kYr371qyvr1nHOJeaJYKLefwOIrrR5NM/WRXIEvL1flCq9ABGXaLIUO6XLfvOb39SqGdz4ne98p2qGiURU+juwcKM0FYMBR0kHAZqBg3ssMKBxHf8M0Fwa17QJGD9p1gSHsWA12XAJAIITcaBkMS4zicNmcB0iNXKiUNqgvgzHSyaL2nCxpip2amIFay0lpr+Ihh3ZBKDj1cU4Lpr0uAPoDBKAKTu0IV73uteFz3zmM5X+MvjIjgekQDPdymiKIS+RFYACg06NpRYiREr5TznllGqeAANFqwBXxXXoU8/qOqSHuh8cqTRDO4HjWNrvf//7azekPwp+M5Qcp2QkJZtq9913bzy36w+d59gQT3X1m3Y1TlEjk5IFIcIYAnUENNEc+i8lPhpnOg1pEZfcB+JOuK5toAPuMzIMl6bl9/o1GEdEsuu0kXocolZ0KR0Zpi4HRzdVz3FPbDI6NiWbyGapGwTBqu6aAO8MIlBYknVEL3X59BQznG+XjiqJ17Xb69wByWX3ZxkSfykRp/5mQ7FKLb7FKq2JIfJVuRHFXAcBCAAQn8RqXWLacQY/1E3waNscdb/f6173mgN623U6g0j/KKUYlRga9EbJcD0LqUyRBKBjcEBOP/zhDyu9KdjMglSaH7uB9VywWm0KVmpTViQCQvfZWIcffng1B6BtYJ/6H2qjboJH13ViByjH7EJLBcQnP/nJlRii60qINaiiDTA4sC66QzTRbURzbnToZmJccS8YLU0hPpYqdUHnErf04LOf/eySR6yuT5WMOu5lKkDkJpTW1gxaPeKS+KQ/1lxzzepQhtA+++xTlSF2JUYPsNXV8GUZROqDug5oIAXkG4elpQZiHvEfpBcpblZb2kTa9MJ0FJOfaGPgEOMMIQYOsahng1MvE6IdToCdWGMQxWfgQtg4Su/5mFwULgUjjFuBg4hX7wA0wQRBehEbmwInsiYVexHJgzqWbU7id1DjTttaLTUQvXjMxAOEcSDHJgteR4wN+jAGieuOAQ4uiM01XA3WHmuScWMxcR2AmP1AtYB0ooUHFLfEREWgELciQsDlGjCOnEvvEcOxMpxIdLxrGPTHZfF+LF0RozojzPO7j+BBU6u5YL3oU9rHYTPm82GXGogWUKQiJea4nSyuWUd8MJEWEZA6susVElto8VOAqwIX+4wcCCSRFxvIDsfhYqH8QhuFmyJ4wOIjLvmenpPhwoeMVQekAw72vBZVMAGIfEQbkQ4VGQJUnYVKj/Jfmzqu9G4Q/3n5P+7OxfVSA5HRwWDICcdwspuAtNDCW7lv6ToAdq6X4oqw/Ig9iy9ExkgRjOYzApIIjb0auIGF57kUHvtddgEYgOfYs1y5Bf7menSrAIKwHQ7HoRbZcTaI/xUvdZ2Umhp04jGkBHFc1yZeF39dcCB6EbsZRwiHNZH4aJ5n5PzTLcM2m8bGHGKViO3apl1imBCfpi03keSwjdA0N2dqQIwvSEfK1TWRHU334BLA41ALRBQOS3SfUBxROU7CwcTuoNZvLgodOIimDkQ+np0pXdREdBaRxgih24YZ3UWsMkCUTAhED+NutAHO6BIbrdOBNqH3lPloe/6pA9HCeGncJQ6Zk0z6OGZz4xKGDRDVfOYGVxtApb/XpZic29bkml5/KkH0AgwNOjIn0ZIudTbO900LLgNrNScGDPGtHBJHjpvoOj5szo0CBTZPCU0liMQk8eYjKCmJxzL7SxpE43muIYbKlxMeAxrHXUaBL+fvFlQqKO93tGEcE7P8uFcvPnekpFTRM1AP/FZBg5Sky1QE1AXvc2CnEsSmSVHinXXc2bSbcaB6F64Dl0CVdcyusBgtoOCAwDUDIx1spCaGGU+suwZXhnjnD7KGu2wkieO6zzfYYPELOoM4cupAJPZwRW6SU/5eurROVHwztmGz/jjfsu78RVxBV+Eo1iNQlGookEL0JI7lbrB6nadwS8RG0FukprQD2PWcU2f5EuNpvVATkFMHolGTFi6vDrOgMcNQokdiEIAfyYd873vfWxkydJ/EM+tUukoYze84MyaW+Y5SVuKiwKO75DMFFWTvxWq79IIQqSJJecAbFwp0tM27mToQzegWHsuD412/mySGKSyGoyw4TrD42tDMd1N2gVO5KKIxRKc4qzoXxyi7sHEkcoXK1KuKAoltSvx2HWhb12NCrwo70vW9Eqd8p9z5XXXVVStR2mUuTNOiCKiLQ8rC55kGFqQpjADTrApsQI7DpTEqJQ/FeUZivC6cmD7/VHEi0cYNyGOoYqKsxJiWwkEAZZjofy8lnCgjwMDxry4TzwJV7ypp6z5cnZiHLL2P91A24j3oQyS9VdcEK3mt0q43nEjvWMC2+hsikB7R5y+jgPiOrMhxESBKN4hjgRVLDmUiZDO4SvmEj/z5vAepMKhtb6o4kSHBFRiGWK+SrbIBkyYiGtcOS/xXZZFTb50y84mWdLxW10VhZY6TG0vvz2nvOvQ9vTZ3hUht6qyaGk4kUjjcRKWcYFO2f9DCKj0cZRRJKWj5cXVdwCXXYumyjOU/BfybKvqmBkR6ME72FWGJ1WB8Q7uUj9U2+bcp6VyyoKMcw3/klw4i4p6lK6vBP0VqdQDYVuo4NSC2LSIg+WmiLcor6KH8w124sGmOd9v1R/m9brYb1cCZ51MqueSrAnAY6g2I+cuLoaZT8v2OI6JJP8xi5eewLHH/oIiKyI/5bflgQK0DfM5xUG9BrBuVKbSFE+syA3xEpR/KD8VLm6rR0kVX2CWzgdMEIWLjaHqMIISISy7q3cMzjoN6C6JgtUKlnNLMgNAZ301HcOzmdbzggWYZkaAmooNVoNPPkVSMS2tJI8VvbcSv5KTXkbqiy8dVr9NbEIGlMizvNBKL5GQrD5R7FEOtI0EF4T3WcE64ivGhRa2OgK8QGYcStXmJ4TDjowdxbG9B5ILIduRtX8Jxgt5tUR+LpiSDyEyJjiM6hefaSABb5XgeJoxtal0GuU8NiAp9lSqMg1S68avawlqD7gUEob40QKCps8uEjrrrcx00jJZk7UvWQlu42qKUllrdqeKg/GHqxFnJi0ncKsfPu2tLzk2P4aO5hoiLMg0Bh1E2hmvL5Ovm6kqyKHW+sM1vFsCCAFHAOk+mytTHFjM5Pz4VEVVCkrxesIRkQPR+1DWx2NX0DoOlrgnURvPsTR/4yu8vEa0yvI1cz5wB5SjEv6hNngx3Df5wPtB2qXFi20vhCiX2wJS0xR1SU03ZhLYvsBFnsgNmxkg0M1SamnPcu26cpQ1F5HIjRGX4pm1zTd2nrncEhwNNkF9DrPTUsA2nCxbEOpCByayX/8uLiliidVkL4En8Oi//wmlbSX3+DHmJJJEnJKgCgVFU9+EUJRfpcynYMmwCaOPonvaMEwGRmIxDXNs4sOR3wHhw/Rh0YSxtSBdL36HoiX91NabxPk0FvflztE12VHQl0at+J76rGKn/lkiWV1TwBVS1Q+MkVQnqfbpQ53ZvtSnxJkoTxkmcaKJUtZocJCs1OuEl9+Ho8/FwSBMpbVQxV1ISghuJyTgHB7frvxhXHLeusgCTNH3IpemdOoOYVjyLK6aRDwMO7Ez+nLlqwxIwgVfaL5/eh55r+mSt5hoikyjvQt6TC9U0xmXQtdgCAuR0MAs5kk0Usx75+V2LtTqDWPLyHHUxTRl5+s3CceKb5mU3XROYOpvaqsby8+vir45RUNylB183MdHbhfOE5hRj8SlJk1icVbJuwx4zLyDmD8OMFv1QqsB3k34q9dl0GeFI8dT0G8KDXpivaQOkxga9iktLiE/HNZFRKdV50mWsbtYyt2WUIbwlz5geMxEQ0xsSxxaX0aD5M5+21PQCdIUMQqmIxfmKrNyLO2LzlIxcoQeJ4/wbUXXPRVQKcjC4Rinj6ApafvzEQUwfQFu22k+GQ6mRZDSJ7x+WlNsrMhYv5XSXzAUHnLZvGYw2PScgwfkvGaY0Kkht5y9VEOPDAVOERjSEed9GLEyhPhzQRqI5JQFrsVUidJCYJyKF3nQ1e4aFQgsCxLgY6jzFJpnxFn8Q0ZXEq/k1oxD9rFq7zazng+pA7mrZjvJspecuKBDjQ3NbFEcRs03DAOOxxFpde1nJAgAQNzflJl2DGCYhRvlmVMmzjHLMggQxvpDiKfHW+J3FpheVP8SV+dTFQQsj+cwYyZtE03MArKOqpNdwFBBGPXdBg+jlWItqaIy7HDRui+UpVJbHVOsWyOAElmvT9WRklInop5wGWvAgxkXEOUTnoEwDPxKQgziH5YnDmqYg07WaTZdGsfKwG2ZqQPSCnHDWYd0g+LgAdBgg01ni8TfpJlVuTROuxF39XnfusAs8ifOmCsS4IKbra+5smvbLpRAqS3Uki1empInoRz0fXXr2JwFQyT2mEkQvxjHXrl03R9vvgHQMrpJ1MQalKYTm+xkAJEqnkaYWRIstrwfIpkHqQnWKo2QgjDipo2kH0DtNNYiRI2UL8lqVCBhLM+/t8Jv6GvrVYMC2AQkLnTunHkQLrMxRsrrLAHTDipRW9IF6ASIg1LkwTkpSXPo1dGD5VlQfqDcgAkNbnDL+Jh3pGMlacdJpNWLqNl2vQPSC8oZmq9aVDGq4kb/sCwdGQHsHohcTostnyPD/tG8v5ED2sKK9lyCKt0oep80z+ccph12whXheL0G00MpAxFA5+ixXpfTTGI0p2TS9BdHLq+HRGaUhVa99X6kXIErqqtWsKwhWZzPJjATON19VEKG0gWjUzTX1IOo6UiZIVLZNrVIhLl1VOhZsmMX1fRDFX0KCk6qAm3oQ5f5YnPHL3E0Lr5BZj79/TZ/eGwa0/ByBBNXvg9rl+LHj1M9TD6LyCtOHfQaXIy/onc/xll+UUJbVmO9SCwVewoC6qwQe8lY4gQbtdioL2j65ULqpph5ExU4ce8VVhunhTNZoJJ9fNxjXMIa0F6J0gbocpxoOh9lEXBxcn35jWTWBsdLmo6rq0+qgI6x0eHzTsyxVEOPn0usezmgTSVxc1BRhsetN91e2T0QBM23Jjk4/rmhqsukC0qBjZVHMw0nrdtKmVFV7yiv1paix1RQr52nD6RHp2kSTPstIIMqsU+Iq0ko/B6Sphjix6NrBibn0S9dyfxacYSAXqFww/2h0fAEOvHYA1eD6+hg5krvK6xU6Kcfg8Ot7nG9SzKXFgCuD+7URpFxodAtO5fIoAYnd0DqjBO9HEa0jgahEnoxXLuHbTiUPAhQugaiKckALHCMrXoZesyt1E+EwLkLdxCegEE+AxH2xGlw1uQZVeUQA69efBJECNhBQ8opzRtWBBx5YiU/pMoYVQNUKqa0lUkehTiBK8+jRi9265L5eBNnx+BUYZfheIn44JH04IidOzTdwSKctbomfJLcRvBRXAZiGDnX5WBeLkHjFicSxgHdKsvs6lvK/j7KAJefSyWbC4dZRhuCORSdG8UlM2FmqtOmt9Gvbml2IFY4uEWK6ReQGvYrA0adv18o4eKmo2E2Y0KA6TJMKPYMrieK6hhu1OCxTzzWObxrnC0o9UBO5NNIoZIPrs2Stzgd14kRhLEYCMcXgYDjY1SYgxrk19Fjs0VNe7+Vk0ZGSQ2KHXsTRo4qRuCAGJZAKNtbee+9du05EtnHOJIHNNG7S+8hXzXs1iHng5fNqqBPzCqwJ5hglANEJRKNCDPbBgQwPZYH5xyuByJQn0oDNnI5D2ePCKYsA5jhGTsZPuraNsLQBbSYGT/r943GAyaAiMm2SFMT4kWprlZJ3ZwtwQeQ3+bpdOpjzZ+4EooKj+AkdQLAkGSN2WoxAsFbNJ6XAiTARDFn0dAov8IgZG6KEmlwRm8kOt4A+VFJHdnoUcXa8oqhSc94icwXSifrWwPXy0WCMKdyu1ds9geRYc8Tz+8UJjtZAi57BgKO0DHQCUeuZlA5znvjU/2C3GR9JHHC46UHGheHlphTanRaaLozEmmWZlrZSE93GjzB8IlkIPpYW8rrv9TpO5IT02HXXXUv2ypxjSBAqI363Y7fddqtcKjo+jsF2EgPNO5EK3B0BcP/dNHxC9zL9jQHEWm2S9N26PmwnEOPCEElEZpodMGFCCb1dGLkVp5j3ct5551Uf4kpBJIYHTegHGtFkFyu3oEPi94Xdw+ISQU39gqxkG4wfWvfRzbaF8mw4kc/nGSw8kU3HaQPw7pFDGS3mqHIZACcMaPPkozbjPdkQNrE1I6Xcp+7D2m3PGH/vDKITOatMeFYq7osilauBuA2MGmX0xISXJTqIIFwMAP6fSf11RMziYADwpxhAOnMjiPxM3C2EZYFlC9L2b6AZx0IM+8BXSWt4/hzeCUfFyRl8UQstFmo6B6DiKDIhPcd7VpuVxd70IUyi3/k2sSAHNcStmjiIuIKI4WzjBEDlD02UmRsTSdTFpwYAyILkjOspzIkvZ6GIbjqM0QAkIiwez1Cgj+PnGegUG4gLIdQlAMF1sVDxO06sZFZp+lVTxs5VV11VuSV57s+x7mmz2oQiUlQEkFyL2ohEFHpWwQnPFGetet9Inskm5AoxrADPSrfBgGjDCr/5rWsl3lCc6MHscn5d/Lb9INYHBBdASIpjr71a4EBTTE7GjggW8CWBIN4o4g+4KDoZTBaMFCBS42eAXEvEBNek3xK2WDYZQKM17ZmAQ0xaSIZaOplDclcfh+CAa6bjU+IHrOOz40pEbTB6iHv9/cKKRLq/4Tp/iyA6HvDu7W8MIxmYuoG7bWJ1aBDzC4uWCJWlROzFedwMHzqFmc/IYQjUfeuXURTzbTYJjqaDm/Sa3wAiNMcStKtzhzvGKQWn4xgU4h3nxhpVxhlQjf6iJohHAxZy4jYJRqimA7zFj59eEMmKA3cBGgkHsw1szDSXGT+EhkutlbwoK97Ysi4DmMYConilB1RVHUNyOIVYJGrpLSJH2zYRY6HyuaF8JcaAf3a9KI6dS1cAvy6JahH5pcRiU6KXEUJ3MlDipH6BBhspjl0xtktc00ZhcJAuFpHkiHNXcaPndg1GHauYO2GOHElhQ3rXOPeV6AeejciKrmtFF4Yk9j0/rnQcqRIjWW0cGH8fC4h2P51H0cdBtXZT+k2J9AMlLEd6AxdYYHFWL8Px9eIWwK7EUcSZ3kKbIPW3mPq6hhkfgwwXbgFjKnKVe3hOmwZQ7q8hh2UtwxCnaDC8AB31btRv1IAwI8uboUYC0ccMsfQeJmDZYIMy+CxgOtCmJam4KjYD96Vp7lsdsCODaAcxYHJ3wc4jLiyW0BzxYtHoIMZBPokXxwGaHkq/+MKB5m7Qo5FwKyuvybp1nMW2sZj+NlRcTMYKncotyGeqshoZHMRzk48nCe294lQswfropzKQ+M/0N45lZQ9K+DKevFvUxa7F3WCclQYkvOvIILI2LQpRGkdUkuv+m4JnmEQudcOoP7xcnKwfd1/eYsYKZogwVNJvXRBfTH96BofmC0WUE010JN+NUYVwNCecxdk0jJ3IFBYTSakjoh33WWT3Fa+lSw1zSMkmaPvYteegQ+lp3GgYoOftmukYCUTBcOkifiP5Traz3FhYxFOajrKwjgM2Ucq6xU3cFDqgTiQSaXZ2GiiwUKxU/h/KRzrLgpfyBboAAAKuSURBVOAIuoUvCTibg4UqHEgMN40II/5wIn+vaZwKvRct3GilAtInbm1am40hZTOUEv3qWamGNEFeev5QIBInrDdijezPrdK6mxOfsWspBRc31okcC2LB7cp8uiJu4J4I2+G2dDyYDUF8ivKkAxQ8r91OXKXk/o7H1aSHsOKgkV/UgpAZvUhCRCK2uSVipl2+EO58DGCzDpvnHApExUjqW9Lyg9JdU3ocq9KiN8U9BdgFDXB16lQ3XZ9LIFWU5/RYqIqWYpy39PkW0nFDgThfL0AH0qd2pSw4DiEO6wjIoja4u46I75TjRZiIyzyH2SQJ5usd5+O6SwVEXMECTdvMWLEsRxEOwFlwxgu9mxPLk/XHHWmq+iaG+XnuZVPQZXTVoI+BzccCT+KaEwPRRCgLLvRFl3DkGQZR//DnWIT0GEuPeU6/MCLSfJ4CYODyETntaVESXSnYwGji/yGGDmuSL9uXHv18Y0wMRElbixxJtIM+iv6QgDIOZKGJhwoWN2UCXIMhkobFRFz4oekHwYT4hMn4bSJEJdOEJ8E5477HREAk/kRNZCj4Rsx/4jQv22ClidAgvppj6j6PwFXJM+FcF9EPOpWboFhXJIb4ZEUDcwbiiNuHDymE1aW+RVUabotBar6kXF3T59qJYDFU/qcITfyELfD4YqXfnxrxVSd++kQ4cZJvhes49WlVGx+R3xmT1pN8nkncq3cg4j7cy5CJQQAgxg89T2JRJ32P3oFoAQXl0+w4EOllMdc+Ui9BzIGagdiDrSuQjhNza7gHr1a9wqLgRHlHIKo+6CMtChBFcAQBSlrvphHkRQHiNALT5ZlnIHZZrQV67AzEBQpMl8eagdhltRbosTMQFygwXR5rBmKX1Vqgx85AXKDAdHmsGYhdVmuBHjsDcYEC0+Wx/g+QxPRraf0aTQAAAABJRU5ErkJggg==

--NEXT.ITEM-BOUNDARY
Content-Location: data:image/png;base64,iVBORw0KGgoAAAANSUhEUgAAAnEAAADmCAIAAAA1E0S9AAAAAXNSR0IArs4c6QAAAARnQU1BAACxjwv8YQUAAAAJcEhZcwAADsMAAA7DAcdvqGQAACCmSURBVHhe7d0tbBtPHsbxsh7LSUfCHKnE0oHAGJ0tHbBZKh2IwUkJi4MaZqP2wClRSMIa1rCYtayBAQWBgUFVYGBg4P+e+jed27/zZu/Mvn8/INpZv8YznmdmvGu/+QMAgAW8eUNkvIIXCACAOMhUAADiIFMBAIiDTAUAIA4yFRHszRwdHf38+dPtQiP9+PFDzcAVlqEbBh7/8u7du+l0qnboykARyNSaU8il6+MWoTtXPyjqy1Ts9/tkasOpASybaspCNSH9deUlqe1ZI7S2l/p+gCjI1JqLnqm6N0tQmeu/1JmSqQ23bKbqyilS0I/eNLudezhd5LaAIpCpNWHBqb82ZhfbP0f9l0/Ex3RzdVKu8AxdR2xbj+K3JZmp2njhgVBXy2bqstcXNVGxhqcNNUL9tYskmamzK77SnoG4yNSaeC5E1fX4Tkf9l3VhL4zl53qoObM+6ld3pvuxPQppv53crw3/KNrW3UoygFEnGj9Zdauul81I3Xapm6gF6ia+LekRkzPd5F3pmr6om1gj1E7bA2SBTK089RoWVz7Pkqzrmfurm9i2bvi4O1tq9UwPancl2kg+B92zFf0VdM+zbo1+rW5U12INQBtu72zIlQw8UdU/bqi6YXJVI3kPi9BtfYuau61vzL4RWgsUKwJx0bAqT32W9RG+V9KG77bsUrtI3Yq2rdPxvZgVdX1/c9/7eOqwkjvnruCL2tD9+KLucO5WenRXQI2ooi3SrLp9jKlpWbtKDqHmWoXRNXUrf7XHVxDtTN5P8jra7y/yzduK2vANW/Qo/ukBWaCPqw8frupW/LZ1VbYtlnna0E71NX5n8ubJPsjTpaJ70xXsHjx3jd8dmb/UOkrbFrsU9aP2Y1VswaZ6t6IakjUqu5qXbBXGmpxdWZ6MPXsUf+fJRpi8vjWz5NX83YqPXiAjZGrTPZmgj5GIKByNEOVHpjaaxv5PzgnmKHfpzpADNTM3o3y0XqKpJ7NMlB+Z2lDqsKzncuVn2BraO86jR3Fs8VZN0ZWBEiNTAQCIg0wFACAOMhUAgDjIVAAA4iBTAQCIg0wFACCOsmfq9fX1ZcL9/b27AACAkildpipEDw8P19fXZydPvtFGN2FlZUU7V1dXd3Z2ptMpEQsAKI+yZOrt7e1oNGq1WgrRyWSiZHUXPOXu7u7s7Gxra0sROxgMtO0uAACgOMVnqgJyd3d3bW3t9PRUyer2Luzi4mJ7e1th/O3bN7cLKAE1ZvvA4tOf2U41e3c9ADVSZKY+PDyoi1EcKk3drrTUf21ubnY6naurK7cLKML19fV4PF5fX9cw0T6wsCj1bOfq6qquo2u+vCQDlJD6W3Xag8Gg1+u12237nM6oYWunHB4eNrNtF5apqpWNjQ11MUpWtyuYAlWxenJy4spAXu7v79WYLSkX7E10HTt0QLfSbTk4ACV3c3OjUaBCVOPF0Wh0cXFxeXmpne7imbu7O1uJmUwm1rbtmu7iBigmU/WK6+XOaBSzv78/HA4jRjXwArU0DeNarZZyMd2Krm6l26qrYjiIclJwbm5uqolqFDgXoi9T27YZrTr8hiRrAZn6+fPnfr+f6aj8/Py82+0y8EfW1E2oo9EwLryxqffR/SibNeJ0u4CiqVnu7u6qkQcesKIZlK0V135BOO9MVaDu7OzkMIm8uroiVpEpTS7VTaQ4sO4Fuje1WyasKAPlqNI0/HgXz1Yo9cZx5TrKNVM1qH///n1uq7Lfv3/P8+HQHGpUalrZdQ2asOYz9ASeo+atRp7FtCS7ey6D/DL15uZmY2Mj59dR0+Ld3V1XAGKww+u+fv3qytn48uULCy0ohAZzw+Ew09mk3j5q3nHXeEoip0y9u7tTN1TIKziZTA4PD10BCKPuRi05n8+ELi4u+v0+s1XkSe2t1+udn5+7cmb0JtID1S9Wc8rUDx8+HB8fu0K+1ERarZZC3ZWBAIPB4Pv3766QPXVtmjG4ApA9tbccAtUUsniZtTwyVSORdrtd4HD79PSUFWCE29/fz//ooY8zrgBkKf9VvcvLy5otxuSRqZubm4V/cWB2p8OiITQyG41GrpAvTY4bddY8CvHly5ednR1XyFFRj5uRzDNVSaY8c4XiKNQV7a4ALKnYTxAKX+lB7altq4UX1cbKMO+KJfNM1dA+4ulNIVZXV/lUFel8mnGFIhSy7IzmKPCQFynJ1CuKzDO1PElWnnRHtRQ7hDdleA6oqzJEWm1Gjdlm6uXlZbfbdYVU+v2+2wqmJ9Pr9VwBWFixQ3jv4OBgPB67AhBPGZZeazNqzDZT1QWoI3CF5U2n0zdv3hwdHblyGNWWJs2cRI9llWSt5fb2Vp2OKwCRqF2tra25QqG2t7fPzs5cobKyzdR2u73UjxjM0SRVmRpxqrq1taWcdgVgAeFrLREFvqGAxzTtmUwmrlCoi4uLwWDgCpWVbaaurKyEzAv39vZmP3Mb7UlyoAeWFdJmNIDzYzg15vAVl8IPlUL9dDqdq6srV1iSTXh+/vxpG2rkP378mF2SRj2WEjPMVL1Ab9++dYVUVFWWqdpwu8IcHh7yiRQee+EL0lqt1guXvuzdu3fWgE14pmqSqqmqKwALe64N393dKcZcYUlqz65lJwQuBNZgKTHDTI2yTG+9UqxMPTs7q9PJxYhFkz+11cef5YS0YXUN1st4UToLjVM5+hfLeq6Fh3yTiWvWfxbYV+s9UvUv48wwU6N8EGXLvyHrCUkc+osnqcexHmGu37m6uup0Oq6wvOQ8Vdtubxg+UkUKz7Xw8Xic7ssIlZ3+szkv/NiXwHdcGWSYqVE+cLblhVjzVDIVT/I9jvH9TuDXb2ksaHcYK1BF41Q1Y1cAFvNcC9/Z2Xk8eV2c3Zv/VNV2hrit/sHtGWZqlM9+bAEtVqbq3v7+979bOwBepn7nv//9b+B3/NpUNdZCi6yvr9vTAwKphWtSGDJEs6lqrNMdje7QbVVThs/+/v5+ZWXFFdKykb4rBDs5Odnf33cF4Le5Ubxo/K4hc+qVMc86nSifpBp+DxgpPNfCAz9KsDmPGrkrx1Cer95LJ9sRQfjxFJqhRjw/lf4IT0r2ONbX+P1i2+lYpxMxUzkfDCk818IDA8zmPHHnqZo9+6dXRdlmash5CFmox/d0IDrrcZJ9jVFrUZtxhVSs04m49sv3liCF51p44I9gas4TPVMDv9WgcNlm6nA4LNX7n2Mm8aTLy8snB3/hx9lZpxPrgADhGCWk8FwLD/xpXmveEYeM4d9qULhsM1WBqmG1KxSN8+WxrCi/1xHxoF+p+soYSkUz18Clu7jNW22b435fokGHJvIlOUX91ydjfK8blhHyLTMZ0bTAbQHBytYraj5d9dMdM39/Bq4tRBTytZZorFI1mxr0OCiVUi0lSsj3OpVE5pkaeNZ8LHX6HXnkqVQDeX5XH3GVailRanC4QB7rSIGHlkVRhh/dRRWV6mP4qp+6hxIqz1Li/f29Wnh5Aj6dPDI1ypcUhqjBd0iiQCU5XJxmjCyEnzAWi57JTvV/4ySn4x2KnSaWYaKM6irJ12+x8IsslGd2WJ4Zc4icMlWRpiF2IdV2fn5e9R8PQrHUblutVrGLrhwQgOx8+PDh+PjYFQpSmxaeU6ZKIQeYqZ42NjaqvkCPwhV+eCQHBCA7Gi+22+1iv72oHpNUyS9T5fDwcDKZuEL2bm9vFagc04EoCvwEgVNokLViP+AoyekhUeSaqTIcDs/Pz10hS5qbdjqdojpB1I+Crd/v57/moUdUnPOdmshUsR9w1OmQl7wzVTWnOX7WP6yhGaoCtR4rCSiPL1++5H9c4vv371n1RQ6urq56vV7+o8aa/dRS3plq9CJubW1lVHmaT9Rp1INSyfnnAvl1QuRJozeN4VwhFyU5qD6iYjJVptNp9LVZhfTBwYGGWpX+qSCUnDodTVhdIUufP3+uwel6qJY8j3r5/v17sV9dkIXCMlUUqJpQasIa5Xc2zs7OWq3WeDx2ZSAbGroNh8NMB9d6iNFotLu768pAjjSSy2HueH5+vrGxUb/5T5GZajRhVRZub2+nOwpDvY/SdG1tTe2AQ3yRm5OTk263m0WPoGbc6/U0SXVlIHfZNW+jzNbANKOP/4pVfKYa5WK73VY06rVe5NgiTW1PT083Nzffvn2rNI0y0wWWcnl5qUarQaErx6A3wvr6Oj+ghMLZgSnRm6KGjErrOh2UNKcsmWoUjXqtB4PBysqKXndRxNoPgxiFqHaqI9PUdjQacTwkiqUOQsNtdT3qgNyutDSU1P2w3ILysBMoYn08p1mv+nB13eFvljIrV6Z6evX1uosi1tLUKES1k3P1UCrX19e9Xk+jPc1Zl10u0/V1K91WQ0kOVkcJqX1qGqPpTerR3sPDw/Hxse5EfXgt13uTSpqpQOVotKc568rKip2B/fLQXuNCvySjW+m27gKgfBSEaq6rq6tqsaenpwtOW228qGmubvjhw4eGLMCQqUBkFxcXGtS3Wq03M78+w0iwnTbw52tJUC1qsaPRSG1bDXgymWjeqYj9taL4m0J0tqT4qdPp2HgxxeJNpZGpQLZcZ/Ob2wtU2c3NzeHhobJTEdtLUIhapjb2ODsyFQCAOMhUAADiIFMBANF8+vTJbTUSmQoAiObNm0bHCpkKAIiGTAUAIA4yFQCAOMhUAADiIFMBAIiDTAUAIA4yFQCAOMhUAADiIFMBAIiDTAUAII6MMvXo6Ej3rL+uHGZvRvf28+dPtysSMhUAEE30TFXyybt377QdGIG6uZ6eTKdTFfv9PpkKACiv6JlqQZg6U5XHlqBid+JpqkqmAgDKa5FMVZj5nFuErv9rdvk7WZdi01zb1j34bUlmqjaWekrPIVMBANEot9zWi5aaIOrK/X7fFX5TviYD8kk/ZnQ1/3C6ld9O7k8+hLZnCZ7m41syFQAQzYKZ6inkHuflY3PXUVIueMM5ykuflMlMFT9t9VfQ/Vu46uFsz6vIVABANAtmqsWhsspCzmfbXM55Cjy3tQCbm7pCIiONL9pj+eJ0Op271YL/SxKZCgCIZsEcsjxT+P2aBiYmgtr5ZHwm024RmsXaRFZ3bunouWv8vk9/qR7XT0xl2Uc0ZCoAIBqlkdt6kSaFfj5qs1XblnRhNifKnaRApgIAolkkU5WgmkS6wp9PcdFkMfz427lV3DyRqQCAaF7OVKXdr3XVN2+SC782SVWyanupz00f0811J8mQzhmZCgCIRpHmthqJTAUAREOmAgAQB5kKAEAcZCoAAHGQqQAAxEGmAgAQB5kKAEAcZCoAAHGQqQAAxEGmAgAQB5kKAEAcZCoAAHGQqQAAxEGmAgAQB5kKAEAcZCoAAHGQqQAAxEGmAgAQB5kKAEAcZCoAAHGQqQAAxEGmAgAQB5kKAEAcZCoAAHGQqQAAxEGmAgAQB5kKAEAcZCoAAHGQqQAAxEGmAgAQB5kKAEAcZCoAAHGQqQAAxEGmAgAQB5kKAEAcZCoAAHGQqQAAxEGmAgAQB5kKAEAcZCoAAHGQqQAAxEGmAgAQB5kKAEAcZCoAAHGQqQAAxEGmAgAQB5kKAEAcZCoAAHGQqQAAxEGmAgAQB5mKP46OjtxW9qbT6bt37378+KENtwtYjJqNOqyfP3/m2WJRcupP1Jns7e25ctHI1KZT95RPD6Wmr9ZmTV+PSKZWWs5dWL/fV+PRX22r5eTTYpFOPm1DzUBNQjTGUlHdi+0vnJ6S22okMjXDHkqzCv/uUm9oTd/oQcUVUEFZ95tqLZagosdSW7Jt0TaZWmZ6ayfrKyLfjST7FuNbS+HI1KZ73DoXsUi/ZpNRew+oxScb/SxS/5+pdJHlZPWiup7NB355sq9Uzb5Qg+kqV7fSY9nDqX0mZyHambzPdPePQHpf21vY1p/kyW5E11lwBpnsH55k7cGqWxtzrXGue0mO4HOmJ+a2Gqmh/7x1WLatjRSZKi/3pKJL1bj9A+lRfI5qp9+W5LvO3qKvvsGQA9VCstvytFN15GtfRW0/2XWqa1uwS52j5mGsqPv3D6f79NuiJ+k7UG3riaV7RCxFVfNcv5F8/6ptqHa058mGlGSNyhWeoivoQZPNIFnRySeTvJq2dbeLPIFYXv4vaq+h/7y1M2uFappzAabm+LgJ6jqPu6q5G77Kt3t7e9i2aNuK+mv9oz0HSfaeyI0qwl58q5c5VinJv7qaKtfXr7E2M7fT0w19Fi7C349uZQ9q1JasqA3Rhj15ee6hEche2ydf3mSrUE1Z+9E1dZNfF/+mi7QnWY/iq3JBunOrcZl7Mr5r8nf4q0HMWDE7OTxEmTXxn/cNUc3Ob8wucawVJnfqDaBr+hv6Zqo9j7vF5A3n3iG+aPfmi7qT5K10qdqlPRYKYZ2g+K7K949il9pF2qltq7656p7dwS++Ku0e7GrWBma7/y/ZDHRpsnUlW4u2k5cmR3vaqUd8fM+Ixd6exu1K1I5eee33NWJXs8aTrE2rIN+E/EVzTUi0J9kVJK+g/f4iuyt/qYrJW6ldJZtWpvT/uq1GauI/r6ZmDd23e7U222O03/7apWL9lPh3ghWtHc+xS8fjsf6qic+u6PhW/uutMGP79VjJa+bW+vEqX9eqI78tushtzarVelJrHo/Z1cTuwde1uzjBLvrPf/6jv7qyNUXj79x30O6C2UVu68/tFpny719Jvn+133cpqkRdUxtzb+pkG0hWpQ9Xzy71be+5jkL79dc/brJJiJ6SXS0Heji31UiN/ueXpca9SNO0/s4VgGWogeXZ/aFYfpz0MsvLqiBTsahFZgBKU2aZSI1ZZnNo8GSz2JfpOtUaZpGpeIWtvcjLLdsvtjBJxbLUtKzxMEltAlu/fXX8ZCv/i+Ruqeg5u61GIlMBANGQqQAAxEGmAgAQB5kKAEAcZGpWHh4eLmc+zezs7AyHQ9u+uLjQ/vv7e3dV1AWVDjTQ1dWVvc1Fmeq2Pn3SfneNxoifqbe3t6enp5ubmysrK90Ze3HPzs6m06ltDwYD7dcVtHFycnJzc+NujGqi0oEmu7u7+8tf/qI0TdIe7XfXaIyYmaqJSKfTWVtbG41G375905TFXfA83WR/f789s+DpzygVKh2A6E3tsvQ37XGXNUmcTL2+vu71epp/pJ7pa9aytbW1vr5+eXnpdqHcqHQA3txUtZmTVAnN1Pv7++FwGKtbVDfd7XbVUzezMqqCSgfwWHKq2sxJqgRlquYZGxsb5+fnrhyJemr11w38cLsSqHQAT/JT1cZOUiV9pn779k19a0ZHmqg+NHH5/PmzK6McqHQ8pvGQHYam6pNWq7W6umrb4/FY+9Vs3FVRdzZVbewkVVJm6uHh4fv37zM9L+Lh4WE0Gn38+NGVUTQqHZ6awXQ6HQ6HdqS3ZarCVW5vbzU8sm21Ge3f3Nx8+/at/p6enjZ2+tIQqt+//vWvyVpWU7HGsMgBjDWQJlP1Xtra2nKFjE0mE70tXQHFodJh1DMqJjUZVXtQq1hwjKVbabaqAZOmsLu7uyRrXamij4+PVdG9Xk/jLc1Z/fl1GlepaGsYmsheXFy429TL0pmq4Ua/389zxKG5EWtHxaLSYU5OTpSmytSQ5QrNVsPvBKWizsHOUPcLEuo0nqxfW8NQQxoMBrrycDg8Oztzl9XCcpl6e3u7vr6e8ztBtaVxDUevFIVKh9zc3LTbbU0vokwxVb822VX36nahshSKqko7Q93tWoyawXQ63d7eVtOqzRh6iUzV/6//XD2sK+dIb2N166wX5Y9Kh6i/y+LYNA3Uut2upiyujKpRIipNFYqB71M1Lc1u9X6vwYLwEpmqpl/g0VzHx8cfPnxwBeSFSocmlJkem6YGNhwONXpzZVSB6ku1trW1FXHAfX19PRgMCuxwolg0U/UKajxS4KSh8CfQQFQ6dnZ2lKmukJnz83PFtqrblVFuekt2u93oJ6kbjeOzPr8gU4tmqqYLmjS4QkFUhRoZuQKyR6U33McZV8jY169f1ZO6Akrs6upqPeOvZ1Fj2NjYKOQjp3ALZaqGDKurq2UYRbbb7Yy+cABzqPSGy/PsKXN4eDiZTFwBpXR9fa20y2HpSG/5Xq9XxVhdKFPPzs62t7ddoVCfZlwBWaLSmyz/s6fMaDTii7RKS1Ga5/TR8rtynwgslKmDwSDd4Vg/f/7c29tzhUfFFDR40azFFZCl1JVuVNdvZo6OjtyutKj0nKkXK+pjbD10p9NRZ+rKKA1VjRIu56qp4icCr2eqXsqVlZV0gwX1p+pVf/z4YcV3M7ad2traWkXX2SskpNLFB6pR0V2QFpWep2IXBr59+7a5uekKKA1lmxLOFXJU7KkHKbyeqSEfq/T7fXWp+qtty1exi1KbTCYHBweugGwEfpamkZMfSEl4plLpudH0VJPU1MOpKNbX15mqlkqxA51qtYfXE05jhNQnZe/t7VmOqldVP+u33cWpMIzNQUilK01Vy36Rn0qvljIc7K0OVN2oK6BoGmCpOgo8TvDy8rLX67lC6b2eqcPhULMWV1ieRalNWMP7Vrm6uup0Oq6AbIRUuqrY6tqzhYoQVHo+yjBJNd1ul68tLIkyrL5qSK2BtSuU2+uZqgFCSONW1+x61sTcJcTt7a3e9q6AbARWuk1VvfDDlKj0fJyeno5GI1co1MvPhA/Xc3N/f99utws5YC2pQksXr2eq+rLAFux61hiTVKO7clvIRmCl+6lqlFGUodJzEHiwt8SqJnXiq6urrpBwdna2trbGuVW5Kc85dVVZunj9DfD27dvAtSD7VDV8AdDTm63wcVO9BVa6LfWHT0+TqPSshX/Lhx2HGH5sv+l0Oskv67E01f0LmZqb8GFWLOVZRHnZ65m6srIS+NWLtvwb8qHsnOeeEitCsYRUuk1SI85QDZWetfAZySzvfokynDo4OBiPx9pIpqkhU/MROMyy0ZU/mCawVTy3dFE2r2dq+HHM1snGWvhVNat7dYXfWBGKK6TSbQjlCpFQ6TnQKxnyYuoN7o/tF7c3gKZH//jHP+bSFHn617/+lfqcOn9QhV+hTJ5fl87c0kU5vd70o8z9Iy78zn2rDitCWQipdI1GI65JGCo9Bzs7O3phXWF5qnS9zf1H6eFtwA5Lub291ROz+/So9HyMRqPT01NXWJKfnvrO35qHbaczmUwODw9doaxez9TAd1p0/lylZMdqeKfFQqU3UODoWZNUm4jYQkX4MDq51jeXrFR6PkKO/7dmkBTeJPT2VzNwhbJ6PVPL9mMRGjf9+9//ZkUoU//85z+p9Kb529/+lvq8flv4dYXZjCTKkUp6Vm5rxicrmZqPdthPQqkZzFrWL1Hag8Z8Gvm5Qlm9nqllO91+a2tLIyBWhDJFpTdQyAlUR0dHNgvRX+WrHQBsF4XQKOrxU9KeSpxTUQMhxyqKfaQaPj31KnGW6kLtvjynMTw8POjJ+Gqe62TpXiOi0psmZFJi58vNcZcFCD+RD6npldfr7wppqRlEmaGaShz6u1C7D/mkOq4n5/6+k6V7jYhKb5qQD89sYpoUPjupyrkTdRXl9VegRszUKDGftYUyVe+0brfrCoXa3t5+7tgZVoTiotKbRmOUkAPT7MMzH65ub4AKfR1dXYXXo1pFxEzV+73831G60Eum0UH+v0b7mMZNekFZC8oHld404/G4VCcqVOKAlHoL/I5S2dvbi/h5qgbQdvx/mS06DCnDj22F/AAZUqDSG+W0ZN/9VoafQ2m48O9YmM64QjDd1XA4dIWyWmJqH/6FSiE0XGq328xXckalN0fZPr/k594KV7ZfWKvEMGuJTC32440K/X5enVDpjRJymFJc98Ff6I9wn2ZcoQReOLSiPJb7CHp3d/fz58+ukKPv37/zyUpRqPTmKM88oBLfmFN7c98JWiwNsDTMCjlfNh/LZar+q36/n/NIVvW6sbFR/peyrqj05ri9vV1bW3OFQmk4FfJFiYgl8KuUIqrKMWvLZaqom1uffbG1K2fs7u5OfWtuD4cnUenNUYb19mI/cUDSeDw+ODhwhUKV54z5ly2dqaLOLp8eVl15JX7cpwmo9IZQFRd+XBifo5dHScY3apCtVkujbVcusTSZKvZCZ7oemMNDYClUekN8+PDh+PjYFXKn2i//OYiNUoYhjhqkmqUrlFvKTBXNJ9T0Mzp38Pz8nNW/EqLSm6DY79nQoEpDK1dACag6Op1OgUsXapBqFZWYpEr6TDX7+/uDwSDie0Bd6tbW1nA4LHb1CS+g0mtP85L379+7Qo7K9suSMMUuXajDyWgcn4XQTJWLiwsNIra3twNnGBqG6LVrt9sRv3cDGaHSay//ePv69WshQY5X6X2qN+l9Ecfhq4cp/AP+pUTIVHN2dqb/fDQapTgC/urqyjpWDUaYqVQIlV5vw+Hw/PzcFTKm9tDtdmkJpaX3eMRv7l2QUlytolqfBUTLVNH74fT0dDAYrKysbG1tqcN94bW4ubnR1EQTHV250+moYy1kEIRAVHqNqXJ7vV4OsapArdAHZo31+fPnnL8RWimeYrxerJiZ6qmjVNe5s7Oj94n98JM2NNwQ9aS2RxMUjYLVBdOr1gOVXkuKVVXZfpZfrqSeWo2EQK0EtYTcPtrM87EiyiRTH9Pc5XKG8w6bg0qvDXVtir3oIyEFtuY9u7u72nC7UHqbm5tZfwmwNYyPHz+6cqXklKkAKk1jo1ardXBwECv/ptNpu90u5KukEUiZ+v79+4xWm+7u7nq9XnUbBpkKYCHqQ8fjsZL1LOy3Qeyg8eFwGHjQOAr07du3jY2N6EcPWduo9MoWmQpgCZpG7OzsrK2tTSaTpfo+9b+Hh4fqMeOe3Iyi3NzcqDY3NzejjI3UJLrdrtpG1T9ZJ1MBLE3dqAKy0+msrq5ub2+fnJzYZ+d+PfDh4cH2nJ6ejkYjZbD6X01zSdOa0YS11WqpilNnodqSglnNQ63F7aoyMhVAeupJz87O9vf3ezMrKyt2jPfbt29tj3pbxSrLvPWmKtboSrmokdaCw6arq6vJZNJutxXJdfrJBDIVABCB0nQ8HitZla/dblcjrU+fPvk1DMWtihpj6SI7Q117SvLjrBGRqQCAmO7u7hSiSlOFqF/DUNyqqBmtLqrxGepkKgAAcZCpAADEQaYCABAHmQoAQBxkKgAAcZCpAADEQaYCABAHmQoAQAx//PE/TeuTLBLQ+McAAAAASUVORK5CYII=
Content-Type: image/png
Content-Transfer-Encoding: base64

iVBORw0KGgoAAAANSUhEUgAAAnAAAADlCAYAAADTJ8p6AAAgAElEQVR4Xu2dCbhN1f/GV/OkkagIDYqKQoM00EBEFM1FKqIRlSYNSoQ0p5JCGUqFkKZfRaZQCmlCUSpSkub59/9/vv327XS73DOsfc7e57zree5z3Tpn7bXf/d1rvd95vf/+/3AaQkAICAEhIASEgBBIEoEaNWq4p59+2u25555JfkMf843AeiJwviHVfEJACAgBISAEhIAQCBcBEbhw8dXsQkAICAEhIASEgBDwjoAInHdINaEQEAJCQAgIASEgBMJFQAQuXHw1e0wQSAwFXW+99WKyai2z0BFAbn3Ja/AO+JqPZ6P3qtAlVPcfJgIicGGiq7mTQsDnIZTUBf/3Ia7Lz/z5892gQYPc5ptv7vbdd1/XqFEjV6FChVSm0meFQNYR+PDDD9306dNdrVq13H777ZfW9YN3YNGiRe6yyy5zJ554omvXrl1acyV+6c8//7Q/L730UlemTBm3wQYbuBYtWri6detmPLcmEAJC4C8EROAkCTlD4KeffnLz5s1zS5cudaeeemro60i0MPzwww9u+PDh7sILL7RD5bbbbrNDZty4ca5r164icKE/DV0gUwS++uorN2bMGEc24GGHHZbydLwPV199tXvggQfcZptt5gYMGOBatWqV1jx2mPzPcj1jxgx35ZVXutdee83dcccd7uyzz3bXXnutKUbNmjVLeX59QQgIgZIREIGTZISKQGBdQyNPJFDrr7++g8Bh/YLAnXLKKbaOwCLAYVCaKycVl8/ixYvdc889Zxa2ww8/3L388svuiSeesMMruA5k8pVXXnGnn356EYFL5RqhAqnJhUAxBDIlcCNGjDDL80UXXWSWt3RHv379XJUqVYycffbZZ1Za4sgjj3QHHHBA0ZS33HKLq1+/vmvQoEHRf8uV5T3d+9T3hEDUEBCBi9oTyaP1LFu2zE2dOtWsA2zgDz74oN1dw4YN3UsvvWT/DlwtAWFDa7/xxhvdFVdcYZ+D6JU0lixZYnPUq1fP7bPPPqWSPQgc1orddtvNtW7d2k2YMMFdc801rkePHvY3oziBw0r33nvvuZ9//tkdeuihRQSTNQfrLY1k5tHj1K1EAIFEBWfVqlUZWeC+/PJL99RTT5lSc/DBB5f6DpV0+wsXLnQrV650/GYOrNgXX3yx/fuCCy5w5cuXt6/x/h9yyCGmPDHef/99x/WxHpYrV65IceP+eOf1XkVA2LSEyCMgAhf5RxS/BbIJQ3Igb5CxSZMmlXgTn3zyievdu7d788033cMPP+x233139/nnnzuI3yOPPOJ22GEH+/+MP/74wzb2REL3wgsv2PwQQ0jc2sbXX39tRGz16tVuzZo17uijjzYLG1a4Rx991PXt29euRRzQ7Nmzi/4/BI5rvPvuu+YC4m/W1blzZ7ve9ddf74477jg7bHToxE9O47jiN954w1z/Rx11lCkvY8eO/YcLNbB0F5fHtVmSX3/9dff888/bfIkkLlnLM8Ttgw8+sHf2iCOOsLVA6HhfiHlr3ry5wTx48GAjikEMHN9h7Y0bN3Z16tSxWL5u3bo51nPDDTe4Dh06uLJlyxohFJmLo6RqzdlAQAQuGygX2DWwdl1++eXmHu3evbtr2rSp22mnnYosWMGGDIGbNm2aHRwQJw4kLHAHHnigHVLffvutuWG23XZb17FjRwuIRrtPPFzmzJljLpuePXv+C+Xih1Dxv3/88Ucjjxw4xP4EBI7DDILHOufOnesmT55sMXqsB8sBpG3KlCmuS5cubsGCBWYpvPfee1WRvMDkPNu3i/yOGjXK3pntttvOrFkkMuy1115m5eb/o1TwGd6HICyBdSLbWJJxdW611Vb/WDqhBZ9++qm5PbFQM4YNG+b22GMPd9BBB5X6XvGB4u8W7/F3333nateu7bbffvsiAgdZY/BuoZxh2eY+xo8f76pXr25K3EknnWSxqHzmySefdMcff3y2odb1hEAsEBCBi8VjitciIVW4JbGm0WaFBAG0c1wmECY0cSxekDYOGQ4jPrPrrru6Pn36uP/85z+WSID2/uyzz5q1CzcL8Wlo5mjvWNXY+Imfw/VZPIYHaxsHHXF2QWA2h93bb7/tWrZsWQToRx99ZNY5DomAwHHIQeogasT0YKmDRPJ3cBiyzt9++8099thj8Xo4Wm1sEeC9Qi55H7AKo2Qg48hrkyZNjOxsuummlvWJJQ7yFGRTY7kLlKSaNWv+AwNkmPcMMnXCCSeY2xPLc9WqVUu0bPNZ3iti2iBnkDdI4C677GIkLHhHeEf5m3c3sMDxPkESIYcTJ050xPGhMFWqVMm+hzUc8kd4Ay5XDSEgBNaOgAicpCNUBHCJoFFD5rDCcUhw6PA3xA2ih9sF6xoDaxxB0UOHDjXrV69evcwFC2FiQ3/88ccdFr4zzjjDLV++3Eoo3H777UWxNYk3g+UMyx0H2oYbbmiHDtY93KbBgJSNHj3a/mTed955xywaxOxgBeRQ4roQP4gigwMU121A6EIFUJMLgf8hQMwbpT5Gjhxp1l/emVdffdVkFUJHtiduflyivC/t27f/B3Z33323ZYVCohIHShEWcxIaBg4caJazvffe2/Xv39/IVfGBItapUyf3/fffm+UOxQdFDOt08I5AEnkvg6SFZ555xlWrVs2Rocr7jTJ12mmnGSGdOXOmrZtBTCrvLO5TDSEgBNaNgAicJCQWCEDWsJTh5klmYBXgkOBACZIUkvmePiMEChkBLHfEmwYuUWLpiseh8RmscFjMUXY0hIAQyA0CInC5wV1XTQKBIBkCTR9LA9a8kmLdEqfiOxxAia5P3EIaQkAIlI4A1jusy4Q6MILYU9ypvFf8YJneeOON3THHHGMuVA0hIARyg4AIXG5w11WTQOCLL76w4qLExZA5SsxMaQNXEvEzED7cOtR50xACQiBzBK666ipzs5JYhCKVWOct89k1gxAQAqkiIAKXKmL6vBAQAkJACAgBISAEcoyACFyOH4AuLwSEgBAQAkJACAiBVBEQgUsVMX1eCAgBISAEhIAQEAI5RkAELscPQJcXAkJACAgBISAEhECqCIjApYqYPi8EhIAQEAJCQAgIgRwjkJcELmiQnoht0Hw8x3jr8kJACAgBISAEhIAQyBiB2BM4yFpQfJLfv//+u1Ulp29lMDbaaCMrOLnllltafz0KUwaN0dUoOWMZ0gRCQAgIASEgBIRAlhGIJYELiNqvv/5qlfZfeukla4ZMKxdaJkHWEhs2Q+pokUS7looVK1o1f35oAL3NNtvYdyB1GkJACAgBISAEhIAQiAMCsSJwVNn/5ZdfjKjdd999burUqVYJnIrgVNsvra0LxI/efTRL54emyfTGpNk538dSJyIXB7HVGuOMAO9x8Z/E+wnCHRJ/x/l+tXYhIASEQBgIxILAsdljbVuyZIm77bbb3Jw5c1znzp2t0XKlSpXSxgUy+MILL7gxY8aYhY5GylT8h8jhYtUQAkLADwJBWzSs4WvWrHEff/yx++abb6zl2dKlS/9xEd7pKlWquG233dZ+Y01HsSrek9PPyjSLEBACmSAQtC+kzRojeNfXppQF/XV1xmaC+l/fjTyBw2q2cuVKd/fdd7vnnnvOXXrppa5NmzaZ33nCDAgecXM33XST+/nnn1337t3d/vvvb65VDSEgBNJHgHfrt99+s3cYizlN0HnXNtlkEwtfgKztsssu/7gAVnKUtdWrV1vYA5b1pk2buoYNG7odd9xRlvL0H4e+KQS8IABJQxnjByVs2rRpjj66KGVfffWV+/DDD+29D0bZsmXdrrvuau/uwQcfbCFM++67r9tss81MMdNZm95jiTSBQwDefvtt161bN3fssce6iy66yDb+sAZWPnpo3nHHHeZSPeuss6xps4YQEAKpIYDi9f3331uYwsMPP2ykrW7duq5Fixaufv36RsSSGRA/5njmmWfcrFmzjOyde+65rkGDBpaUJC0+GRT1GSHgB4HAG/bRRx+5sWPHWn9qSBvvdLNmzdx2223nypUr53bfffd/nJ2QusWLFxupmz59unvxxRfdsmXLLA69SZMmrlGjRvY+i8il9pwiS+B++ukni1O76667zPq29957p3ZnGXwaF8/NN99s1jh+48JRtmoGgOqrBYMAxI335s033zTiRjZ4u3btzHrGBp3JwBqHpj98+HAjbmeffbZp8wp5yARVfVcIlI4AxA3yBQnjPJ47d67Fnrds2dLts88+aRk6IHWc8ShnhFGcf/75RgKDkInSV6VPRJLAsVEPGjTIzZ492z3wwAP/yCjN1iP78ccf3RNPPGExcpBIkiVE4rKFvq4TRwRwl6KZDx482BKNCHXAcr7pppt6vR32h5dfftkNHTrUVa5c2V1wwQVut912UwKSV5Q1mRD4CwHe6+XLl7uBAwe6SZMmufbt27sTTzzRlSlTxhtE7Bd9+/a163Tt2tUdcsghbostttCZWwrCkSNwECfIG0HOt9xyS6gu09KkL3CpciChdUDiNISAEPg3AsTC4OocNWqU22OPPYy8kYQQ5sBSPnLkSLdgwQJ3yimnmBtHLpgwEdfchYYAVjeUJcKKcHNC3ohdDWu8/vrrlkxYs2ZNI3KcuQqTWDvakSJwZIVOmDDBAp3vv//+nJK3ADLcQSRPEKDZv3//jN1AYQm+5hUCuUAA1wrvCG6QyZMnW+womdzZHK+88op7+umnjcDh0iEwWkMICIHMEOA8xpjyxhtvuKuuusoUs2yRqQEDBrgZM2a4a6+91lWrVk2K2VoeZWQIHBo87JuYs8ceeywnbtO1iTvB2I8++qjVkLvxxhst5kZDCAgB577++mt7X3GdnnPOOVmNVU3En2SnYcOGuapVq5r1L9N4Oz1bIVDICBC72rNnT3NjkjxIYkK2BwX6CaG6/PLLXZ06ddKKs8v2mrN9vUgQOAKfFy5c6C655BKLn8mktltYAJJpc+edd5pbiHUqHi4spDVvXBDA8kacKOStY8eOSWeWhnV/rAMySYbr6aef7j32Lqx1a14hECUEIG+4L+vVq2ehCYldjbK9TmLjMJpw5lLaS8aTfz6BSBA44t4w0eL37tChQ7ZlJKnr4SoiU6Zt27bu8ccft5ZcGkKgUBEgsHncuHHurbfecmeeeabbc889IwEF5UoozI3bpXXr1nK9ROKpaBFxQYC47+uuu87eZxIVckneAsxQzC677DKzCNaoUUPJSgnClHMCh/WNlGQYNsGSYdZ5y/QlwpWKm4YEi969e2ctHiDTdev7QsAnApA36iVSmJd4NzLGojQoNcJewrooGJqtuJ0oYaC1CIFUESBh4Z577rGsU8IhKL4blUF4FYkUkDhqQeqd/uvJ5JzAQYqoE4XljboyUR8rVqww4e7Vq5erXbt21Jer9QkB7wigcJFsRP0nkhaiOHDtvvfee+YCql69ehSXqDUJgcgggIfpySefdDNnzrSYs5122ikyawsWQuFgynpB4ojJUxhTjgkcTJ+qzDfccIPVl4nDoMAwriMKED700EMSojg8NK3RGwK4WIYMGWJW6KuvvjqyyQKUGCGTnRp0FAiNsmXf28PRREIgTQQ+//xzK4xNr3GK5keVHFHz8cADDzTFTNnmOSZwBEHTlB5XB7FlcRlkoxJfQ+mCZFsCxeXetE4hsDYE0NKp9UYbnEMPPTTr5UJSfTJksaEgRtHNm+q96PNCICwECGOi5urmm29u7SNphxXVQVLDxRdfbEokcehRJZrZwi+nLlS05AMOOMA2WV9FcjlkSIog/TmsQekEXKi1atUygdcQAoWAANlpbJy8t9dcc03kEwTo2EBMD8V9KYXguyNEITxz3WP+IzB//nzzglHnlI4mUR+QTQbvdKGXC8oZgaPuG/5s2nOMHz/em8zQ/BqXCRXaw3KbYDnEhUpPRjJSC10L8PbwNFGkEaBQL8kBjRs3tibUcRgUA2WfwcrPujWEgBD4GwGsbyQQHnTQQe7444+PBSGih+pxxx1n5++uu+5a0OdvzggcVZ67d+9uvQwRIB8DYkVcGiVJKAjcpUsXH9P+aw6sfKQ2n3HGGdY1Isom51AA0KQFhwAbPc3pP/jgA9PW46L5Yi2kfuPWW29t4RpStgpOdHXD60CAWFYSCO+9917rtBCXccUVV7gqVapY3B6u30IdOSNwuDfQip966im3++67e8GfzZrYNMobNG/e3I0ePdrLvCVN8uWXX1oQd4sWLexHQwjkMwLLli1zI0aMsLpQBBJnOkhg4meDDTawH0oYYJWnUKfvfqYkM2CZ79Spk6tQoUKmS9f3hUDeIECnAxrI8077eDcIXwpCFUj4I9EAYw3vND++FCjOeMqKPPjggznpEhEVAcgZgfvuu+8svZ9Uf1/FAilJQgo0btny5cubYIZVL4Y4uD59+ljBw3PPPTcqz1PrEAIpI4BFmbGuzZW6byQF+HKf0vqK2k4ob5QjIQudEgYoXg0aNEj5Htb1BTZ7XL+4fY866iivc2syIRBVBLCar+v8472nCDcZnTSqzzSrE6KGNe/KK690XBsvGNb6oUOH2jvNu+crDpVrYQCixSU8IqxzPqrPNlhXzggcGjEbN799DTR6alSRZkzLqzlz5piZNYyBte++++6zQw+XrYYQiCsCtIlDoeKdYYMtbgFjo2cTXrBggTWX5nOZDN5TlCwqvqMIBeOII45wPXr0cIcffngm0//ru6tWrbJkBmpHEfisIQQKAQHcoyTzlSlTxuLBiyto1DSl5RznmI9aibxjtL3ifSs++H/Ue2UtvgahV3RvIpSpUN2oOSFwsHNa3iA8ZMD4HBwI9HDjNxo+VZvDGFj7SJQgJojaORpCIK4I8J4gw7g8LrzwQnfwwQebNh4QObJPiS1F5q+//vqMb3PRokWWxY32nGj9a9WqlR0A1KHyPbAGQBzJnlU/Rd/oar4oIoB7FEWJgH/IEyWvUNACIjdq1Cg3e/Zsa1OVaeFezvR9993XvfPOO0XvdIAJ7xsWcPYVn+ERFBMnBCvoUR7FZxD2mnJC4NhIccfcddddlgTgc2BJIHkhqNpMmZIwBgkTzz//vDXzhshpCIG4IgCBw/LFu4iGjKsDIociBJEj3pOMLzZfmlz7GFj0IFOEOXCg7LDDDvZ3WBayAQMGOLLXiPXxVbLIBw6aQwiEhQAEDoUISxvvF+5Ngv75N0QO4oPSxn/P9J347LPPzEqPIrh69WrbK4JEp/r161sClI8Yu0Ss6MOMu5bzF+t6IY6cEbjnnnvOtHqK4focBFH269fPsmrCdKFC4DjwKCNCkLSGEIgrAmyEvDOUxglGIpFjw0fbZQP2Fe9J5XdiSHlPOTwgb2SJhjWoX7dw4UKL99l5553DuozmFQKRQQBCxXudGKbEu3zeeeeZRQ7rHFUg8IRts802XtaNSxMrXMOGDS3pCcsc+4ZPy1uwUEgj1kW4hG9y6AWMLEySEwLHQyWIGW3gzTff9HqbBDfScJ64NA6msDZrsmhxAUHesCJoCIG4IkD2J4oPbbISB9mhkCuChSkxQO/fk046ydttopVD3OiUgIszrHAHFky2Wu/evR3xfnKhenuEmijCCGBk4L3mvE0cG2+8sdVPw0KG+5TEIV+F73mPscKh6FEmLNN42dLg5Xwn+YmuDIU4ckLgiHuB9JBsQHkCX6nFPEDKEWBJQMug5VVYg7ggNBgOPQRVQwjEFYFEFyr3AHHDdUqSEe8RGd3EytA+i2w1X4O4GLLUypYt62666SaLoQlrqK1WWMhq3qgikOhCZY0QN4L9IWyEGZGQxG+sZb6K3mMNO+ecc0wpu/322zN2zZaGLUrlI488YntVIWai5oTA8VCIVaNtB5kymaYvJz5k4uvol0Z8HVp3WAM/P+bpqlWruo4dO4Z1Gc0rBEJHICBwdCxIJG5UZkeD5v9PnDjR2t41a9bM23p4T9HYSY6AwNGaLqzBwQIJbdq0qSmOGkIg3xEICBwJfYnEjfcMKzQki6Qkkgt8WaXxelEX9bTTTrM6qWFb4HiXuU+UPxTPQhs5I3C4IBEckg3i0H+tuGAQ2I37hwONg05DCMQVAWJF+/bta9ZwLG4BcQvuB6JFUWxK8lA3ytcghgW3JtZsiFxYJX9YL8lGZL6ffPLJbq+99vJ1C5pHCEQWAUIU6G+6//77m6WN+DSscMEgHpQSHD5qwAVzsodQBggCR7cEX7F1JYGMJ69GjRrWirNatWpePXmRfajFFpYzAod/nkw3Mt4Ioozb+OSTT1zbtm0t8wYrnIYQiCsCZKkR6Ew8SUkaM7L+2GOPWcyMjy4MAU4QN4gjcWkQuDC19cGDBxtBJe6WwG0NIZDvCMybN8+yynmvE4lbcN9kfPvugUpyEgSO9xrjhq/CvSU9KzJoKTk0ffp0K5FSiCNnBI7A6TFjxrhx48ZZiQKfcXBhP0ji3qZMmWKtPHAtaQiBfEaA8hsoKryzvotWk3BEUeywyocEz4V4HMI2KIPiq/NLPj9z3Vv+I0DpIOJPsar7VJ5OPPFEOxvDSiAMngzhVyRVPfPMMxanW4gjZwQOsKnYXLduXctIjUtzbNZN/BumaTJffFokClEAdc/RRwBNd9CgQWalo65U3GJNiIvt2bOnlTIgcFtDCAiBvzKzSfTDExbHMhy0yEMxoxwZRLQQR04JHAcD9WjQAKjnEoeB3x2hpzE2ZmKyXzSEQL4jgLV81qxZVvST/qVxGosXLzYrP3EyxPxoCAEh4Nwrr7xi7wWZ4GHGn4aFNUolnZBoybf11luHdZlIz5tTAodLhmK4FPzjJ4xif77Rp87ciy++aKnLtPHQEAKFgACJDrgq6tSpExtlK3guFAsnHqhly5Zuv/32K4THpXsUAqUiQCgQmajUbcMTFqcyHBhSTjjhBKsAQRx9STF+pQKQBx/IKYEDPwoNknaMi4Os1CiPoH5dt27dLFuvQYMGUV6u1iYEvCFAnBqJAGSPk30dl80e9ykHFIcV8W++CpZ6A1YTCYEcIsA7QVmR1q1bxyo2lCoQlASiikWlSpViFUPv83HnnMCxwVJ4F3MoPc18FRT0CVIwFy5fkhZIW6YLg4YQKCQEaBtH55RLLrnENs04jKVLl1oCBpXnyRrXEAJC4G8EqI+IhZpi9HHKzib5ifqUGH4K1X3KU8w5gWMREKPzzz/fHXvssZZVEsWMVKxvZL1gsr3nnnustZCGECgkBBYsWGBZ48SSRfU9TXwetBBC2SJJCit/mJ0eCkkOdK/5gwBFtFu1amVlfHCjxiFBidArlDFqzTVu3DjSRp+wJSUSBI6NlgrOpDVTfDBqKcGQN1xIWAgpPtqrV6+wn4vmFwKRQwBrOUHP7733nrv00ksj954WB4z6dbh9CdCm/puGEBAC/0YAgwS1GAkLikM2KslUdG4hDr1cuXIF/UgjQeB4ArBqTLm086GGDAUIozKI06Nv45NPPmkpy4UaMBmV56F15A6Bjz76yLoa0OSeDPKoauyQTYoPL1myxDT1uGXO5u4J68qFhgCttsguRymjNZWvtlph4EgS4bnnnuvoIlHo1jfwjQyBYzEEGtPXjABFfPJhVnFOVrhYE5WeIW533313wdabSRYvfS7/ESD7+o033rBNP6pt8CgvQMzennvu6U499dT8fyi6QyGQAQK80zNmzDASF+X4Vlr6Ebd36623ei0+nAF0Of1qpAgcSBAPR5YnLT7wzecyawzyRh9IXKYESyruLaeyqotHBIHly5cXldDBChe1ItzE9QwZMsQUQlyn2223XUSQ0zKEQDQR4F2hpSVuVFphRcF4UhwpOqlQx5Eeq/CDKFsKs/WUI0fguHH88Z07d7YmvG3atLEsk2wmNhDzhtt09uzZ7v7777fyA1EvcZItgdF1hAAILFy40BIadthhB2sQH5XscVwsWBOIfyPRQq5TyasQSA4BYlvpMERCIfUSo1SXlfOYwvnsNyQw5NKwkxya2flUJAkct06z+969e5s7lfY3JDZkg3GTUEFMAMV6qTGD9U2Wt+wIo64SLwRwoxKzymbfqFGjnMeG/vbbb1aSiIQo1kM8j4YQEALJI0C4ECU6unTpYudeFOo9opQRwkRPZvUy/uezjCyBY5lsyJAogpF5cDVr1rRig2EETmN1o0jpsmXL3KhRoxxuIrSRqLmHkn8V9UkhED4CEKZJkyYZYcJKnSvXCwofFvPJkycbcWvSpEn4N68rCIE8RIDz9p133rEkJeon5pLE8V5jTKEcUL9+/RQOUUzeIk3gWCvZZGjUWOGqVq1qgdMIFcTKh4kXixvmWSx9kEXcQriEaPCrIQSEwLoR4P2kpyJtturXr2+1HMkgz1bIA4rXt99+a5ZAygtQnZ32QBpCQAikjwBkaeXKla59+/aWqJQN71fx1fJe02qTPsy4TykHlEsymT6a4X0z8gQuuHWscTxIatbQj5HSALvssovbbLPNTOtPJQaHkiUwexImMMs+//zzjuwWNv6LL75YmabhyZtmzlMEKPJLnUQSBgg0pj5T2Js+ewKHDPsC9RnJNlWv0zwVMN1W1hHgTOTdIiaudu3abvPNN8+KYoZRZfXq1W7AgAH2ftOsnhCqbCmFWQc6gwvGhsAF90i2DC5OCnTybzJmyEg54IAD7MDgIQe/E3Fhs0cw+E17nZkzZ9oPgZv0gevUqZPbcccdM4BSXxUChY0AYQcU+qX2GlZsyBTWOB+W8kRkUcDINJ0/f74dMAQ2n3XWWXp/C1v8dPchIDBv3jzXp08f17x5c+v9HcSih0GmOJ8JYyIBCYsboRBkkSthYe0PNnYELrgVHjZEDP/4lClTbDPHtcphgck38aHj5vnwww8dacgwez5zxBFHmEA2bNgwBLHXlEKgMBHAqk1cHHE0FStWtIKbtN5Cey9JsUoWJVylKF+EOyxevLgo0xTli3g3bfLJIqnPCYHUEFixYoV1SeLdO/PMM00x23bbbcTXilwAACAASURBVL1Z2IOqD1wHhQy3KaVCjjzyyJQ8a6ndVX58OrYELhF+BABiRvFOyBpWNchaMCBs1atXt3IktAohlk5DCAiB8BBYtWqVxZRSdJP3jSSH4B0MQh5Ki2dBScPKDikkHmbRokXupZdecnSDYHOnTmTU2u6Fh6hmFgK5RYBYV9yaeKqwsKOYYWHnfeaMTcUqx7tNdinvNmf1xIkTLVHhsMMOs37jZcuWTWm+3CKTu6vnBYHLHXy6shAQAutCALcqMaa0yaO+I9o72apklAeJSMWzylHCcJNC2siGIzlh7ty5Fu963HHHuWbNmrmdd95ZwAsBIZBlBFCoSPQbOHCgvb/16tWzH+LR+RuljJ/i8a8QNt5pjC0QN0p1vfnmm27q1KmWpIg3DOJGokIYVSayDFPWLicClzWodSEhUNgIUKLn1Vdftb7Cc+bMcWvWrDEL2k477fQPYL744gsr44ObBsJHmAMbPIeEhhAQAtFAgLI9QRkhSBlx6JA43lsUrMTYV5Q33n9IHHF1xMlSqB/LPOFMJD2VZpGPxl1HaxUicNF6HlqNECgoBD7//HMLWk4cELrKlSsXFA66WSEQZwR4h6kHCVEjfAKCRsxqMMhORwGD1JF0CHnbeOON43zLkVi7CFwkHoMWIQSEgBAQAkJACAiB5BEQgUseK31SCAgBISAEhIAQSAMBkhXIFperNA3w1vIVETh/WGomISAEhIAQEAJCoAQEbr75ZisKTIaphh8EROD84KhZhIAQEAJCQAgIgbUgsPvuu1vdVuq1avhBQATOD46aRQgIASEgBISAEBCBy5oMiMBlDWpdSAgIASEgBIRAYSIgC5z/5y4C5x9TzSgEhIAQEAJCQAgkICAC518cROD8Y6oZhYAQEAJCQAgIARG4UGVABC5UeDW5EBACQkAICAEhIAucfxkQgfOPqWYUAkJACAgBISAEZIELVQZE4EKFV5MLASEgBISAEBACssD5lwEROP+YakYhIASEgBAQAkJAFrhQZUAELlR4NbkQEAJCQAgIASGQCwvcmjVr3KpVq9w222zjtt12W7feeuuF8iC++uor99///tdtuOGGrkyZMm6jjTYK5TrFJxWBywrMuogQEAJCQAgIgcJFIJsEDuL2559/uvvvv9+NHDnStWvXzl144YVus8028/YAfvvtN7ds2TK7zkMPPeQ23nhjt8EGG7jTTjvNVatWLTSymHgDInDeHqcmEgJCQAgIASEgBEpCIJsEbujQoe6DDz5w48ePd1OmTHHff/+9q1SpkhGsdMc333xj38fChiVvxowZrlOnTu7nn392ffr0cS1atDDy1rNnT7fnnnuKwKULtL4nBISAEBACQkAIRAeBVAkcrk9ckVtuuWXKZOjzzz93hx12mMNKNnr0aPfrr7+6Aw88MCPX5l133WVuWEga69prr72st2vFihWL1telSxd3/vnnuz322MP+G9f/5ZdfjPSFMWSBCwNVzSkEhIAQEAJCQAgUIZAqgbvjjjvMata8efO0XJ+33HKLY46tttrKVa5c2Y0ZM8Zi4RiffPKJ22KLLdx2222XFDnEyoZV79tvvzVXLN+tU6eOa9SokbvuuuuKCFq3bt1c+/btiwjckiVL3Msvv2wuXOLjIHRLly61eLly5crZ9TMZInCZoKfvCgEhIASEgBAQAqUikCqBY0IsaRUqVDDXJfFmWLV23HHHpFyhfBeL2IMPPlhE3JgTMnbooYcWka/NN9+81LXPnTvX/fHHH27evHnuiCOOcFWqVHHrr7++a9q0qbvxxhvd/vvvb39DGJs1a1YUA/fpp5+6Sy65xA0bNsxI39tvv20WPIjcKaec4k4//XT7HkQ1mXUUX6gIXKmPTh8QAkJACAgBISAEMkEgHQK3YsUKt/322xvhOfPMM93vv//uBg4c6MqXL29kjrg0iA8uzZIyTNu0aePuvfdet/XWWxctHRJ2/fXXm/XrnnvuWat7E6L3008/GfkL5l69evU//v7ss8/cE088YVY5khgCAod1Lch6veqqq9zJJ5/sateubVa8tm3bmiWvdevWju8zHn30UXPxppolKwKXiUTqu0JACAgBISAEhECpCKRD4M477zx30003mcvzu+++c5MnT3atWrVyNWvWNJfkI488Yu5KLGAlle649tprHQQqnRg0iN7YsWPdqaeeat//8ccf3cSJE13jxo3t2sEgmQFyyfUhcMcff7y5a7HOYTmcOXOmuU1POumkIsvhhAkT3JAhQxyWvUxKjojAlSp2+oAQEAJCQAgIASGQCQLpELhBgwa5+vXrWxICVi7covfdd587+uijzeLF3wMGDHBXXnmlxboVHyNGjDDCl275kIYNGxpZI4Zu1qxZ7oILLjALIOsJxpw5c8w9ysDCBpkbPny469+/v1kMsb4tX77cTZ8+3UqOMLp27WqxcplkxTKPCFwmEqnvCgEhIASEgBAQAqUikCqBw20KETrkkEPcbrvtZmTnmWeecTVq1HBVq1a1v7/88kvLMsVVGpCoUheS5Aew+A0ePNhKhWyyySZJfiu7HxOByy7eupoQEAJCQAgIgYJDIFkCR802LFYkANx5550Wp4bFC2vWNddcY0kJP/zwgyUjUED34IMPtsQBXyRr5cqVjli3SZMmmfWNmDWsfVEcInBRfCpakxAQAkJACAiBPEIgWQIHcYKokaCAC5QsTdynX3/9tXVVqFWrllnc5s+fbyVGunfvbrXifI1+/frZdUmeePrpp9OKn/O1ltLmEYErDSH9fyEgBISAEBACQiAjBJIlcBldpMC+LAJXYA9ctysEhIAQEAJCINsIiMD5R1wEzj+mmlEICAEhIASEgBBIQEAEzr84iMD5x1QzCgEhIASEgBAQAiJwocqACFyo8GpyISAEhIAQEAJCQBY4/zIgAucfU80oBISAEBACQkAIyAIXqgyIwIUKryYXAkJACAgBISAEZIHzLwMicP4x1YxCQAgIASEgBISALHChyoAIXKjwanIhIASEgBAQAkJAFjj/MiAC5x9TzSgEhIAQEAJCQAjIAheqDIjAhQqvJhcCQkAICAEhIARkgfMvAyJw/jHVjEJACAgBISAEhIAscKHKgAhcqPBqciEgBISAEBACQkAWOP8yIALnH1PNKASEgBAQAkJACMgCF6oMiMCFCq8mFwJCQAgIASEgBGSB8y8DInD+MdWMQkAICAEhIASEgCxwocqACFyo8GpyISAEhIAQEAJCQBY4/zIgAucfU80oBISAEBACQkAIyAIXqgyIwIUKryYXAkJACAgBISAEZIHzLwMicP4x1YxCQAgIASEgBISALHChyoAIXKjwanIhIASEgBAQAkJAFjj/MiAC5x9TzSgEhIAQEAJCQAjIAheqDIjAhQqvJhcCQkAICAEhIARkgfMvAyJw/jHVjEJACAgBISAEhIAscKHKgAhcqPBqciEgBISAEBACQkAWOP8yIALnH1PNKASEgBAQAkJACMgCF6oMiMCFCq8mFwJCQAgIASEgBGSB8y8DInD+MdWMQkAICAEhIASEgCxwocqACFyo8GpyISAEhIAQEAJCQBY4/zIgAucfU80oBISAEBACQkAIyAIXqgyIwIUKryYXAkJACAgBISAEZIHzLwMicP4x1YxCQAgIASEgBISALHChyoAIXKjwanIhIASEgBAQAkJAFjj/MiAC5x9TzSgEhIAQEAJCQAjIAheqDIjAhQqvJhcCQkAICAEhIARkgfMvAyJw/jHVjEJACAgBISAEhIAscKHKgAhcqPBqciEgBISAEBACQkAWOP8yIALnH1PNKASEgBAQAkJACMgCF6oMiMCFCq8mFwJCQAgIASEgBGSB8y8DInD+MdWMQkAICAEhIASEgCxwocqACFyo8GpyISAEhIAQEAJCQBY4/zIgAucfU80oBISAEBACQkAIyAIXqgyIwIUKryYXAkJACAgBISAEZIHzLwMicP4x1YxCQAgIASEgBISALHChyoAIXKjwanIhIASEgBAQAkJAFjj/MiAC5x9TzSgEhIAQEAJCQAjIAheqDIjAhQqvJhcCQkAICAEhIARkgfMvAyJw/jHVjEJACAgBISAEhIAscKHKgAhcqPBqciEgBISAEBACQkAWOP8yIALnH1PNKASEgBAQAkJACMgCF6oMiMCFBO/vv//uvvrqK7fDDjuEdIXUpmU9X3zxhfv666/dzjvv7P773/+6bbfdNrVJ9GkhEEMEfvnlF/fxxx+7DTfc0G2zzTb2e6uttorhnWjJhYzAe++957bcckv322+/uZ122sltsskmsYJDFjj/j0sEzj+mDrK0aNEiN23aNNehQ4cQrpD8lD/++KN7++233Zo1a9z8+fPd0qVL3THHHGMvf+PGjZOfSJ8UAutA4JtvvjG5L1euXGRwWrlypRE3FJdXXnnFlS9f3lWrVs3tuOOOrn79+pFZpxYSPQQ+//xzI/ubb755The3evVqt3jxYvfTTz+5xx57zB122GFu5syZrnPnzm633XbL6dpSvbgIXKqIlf55EbjSMUr5E5ClIUOGuC222CKrBO6PP/5wHKQ//PCDq1y5sr30U6dOdffcc49bb7313CmnnOIaNWrknnrqKcfLJAKX8qPVF9aCAAQJ6+6JJ56YE4wgjxA2rGsQNdYyYcIEN27cOLfpppu6s88+21WqVMlNnz7d7bXXXiJwOXlK8bno4MGDXd26dd3ee+9tMpWt8eGHH7qyZcuahZj9+7nnnnMjR450q1atcjfffLOrV6+ea9u2revevbvbZ599srUsL9cRgfMC4z8mEYHzj6kRqGeeecZ9+eWX7qKLLkr7Cn/++adZznABJeOK/fbbb93zzz/vli9f7jp16uQ+/fRTd+ONN7rzzz/fHXzwwbYODrYXX3zRbbfddkUE7tdff3VoehUqVEh7rfpi/iLw/fffm9sGhWTZsmUmV4ztt9/e7brrrkaQ3nzzTffdd9+5Bg0a2P8jfABZg0xhyVjb4DsoHuv6TDLIfvbZZ/bOIdctWrRwL7/8spszZ45r1qyZq1Onjk3xySefGIGrUqVKEYHj/UK5kUs1GZTz4zPsd8h0mTJl3JIlS2yfRgYhTsgzVre5c+faf9tzzz3tcyjGyE/VqlVTkpWPPvrI9lXendIG58add97patWq5Y444ggHmXvggQfceeedZ/9tgw02sCmwvl144YVujz32sL/ZuzfeeGO32WabufXXX7+0y+Ts/4vA+YdeBM4DpkF8GYcAMQo///yzmzx5snvttdeMQKU7IG6vv/66zdOmTZtSSRwWCLS1XXbZxV54Xuq+ffva5VkHMW9sRFhL2JQCCxwb0+jRo13Xrl3ts2xuCxYssA0M4hg3U326eOt7JSOA/OFSOuigg9zTTz9tFlwGZA1FgYMPGUJuOOAgYy+99JIpCrVr13aHHHKIWYSLD94bZBE5P+644zKCf/bs2XbgQRiRf94FrChY28455xw7dCF5EDgscYEL9T//+Y9dlwMTS8uKFSvsXlgb90KskUZ+IQCpYl9FBtgvAxlEyUWeIfiEmyADkCT2SsJh+CzfQVYgZclY5vr372/zsdduvfXW6wSSa2Jpe/fdd90JJ5xgFrhrr73W9vL27dubwsTo1q2b69ixo3lRGLxnkDcUFYgihG7hwoV2DkFA+V5A/nL5JEXg/KMvAucBUyxfQ4cOtZfnqKOOshgbXJccYn369Cm6AhsChwOHC6Z5yF4wOMTef/9906Bq1qxZ9N+J37nttttcxYoVTfNa14CccSCxubAG4n24FrETHFqtW7e2Q5bDjrUEBO6DDz5wt99+u62Vzeqtt94ycz0bCAdgq1atzMrCgSYrnQeBickUPH/kFTnGmoYLPtD6E28BK8awYcPMmoGiccABB1jcGXKFGxMlAEt0YnwcVg/kfeLEiSbbF198cYmo8G5h/ePwW9eBybX5YUDg+EEJefXVV+19Ovzww+1g4yCGcAYEDhcrpA0CifWOv0eNGmWKztFHH23kE/KH7CvpJyaCu45lEg88b948iws+66yzbH8rPpBNFF6UFn5Dgvg8Mnj55ZcbcerSpYvtqcHAqvfOO+/Y/omyEiQYQBavueYac+E3bNhwnYkHKCAoGezZkETkFEs27lJiqVGGIGL9+vWzdxFiyICM8o7iWuVd4p3jPIIMIsO8j+zfuIRZX66GCJx/5EXgMsQUKxUvHVrciBEj3H777WcvHMHTd911l1kBgsEhyH9jAzn33HOLrA5khHJQslnw77vvvtteOF5eiBjzDxgwwN1www3/2gDQsvhucLCykXCdRJcrLq8nnnjCXXrppUUEjuSG/fff3z6HGwmXE9899thjbSPClcBGggWPgxgrHGsmhk6jMBCAAEHkkYeWLVu6pk2bGqGB/CM/KBscCLNmzTKyhMyi7fNDxtxGG21ksgsJ473AtRkMCN8tt9xilgOsHhA/vs+8hA4EP5Ay5BdZ5V1IHMgnnwtkHRcUa0ORCsjeCy+8YC5SlJWAwHGdAw880D7HIUecEZa2fffd12SegxNryKBBg8xlzLU5gDkINeKLAPKBZQu3PYro9ddfX+Reh7ShUCMbWJkhSpA2lF4UDzwUyDXhKfy7R48e9i4ELkvIFwowc6BoQ/qRf9yxJI6xv/L+JJI+kETR4XOQw8BKxn9DWcCDwsCbw7mAHDJ/QOBYa/C5yy67zAgccXGQOeSb8+PMM880+ec9Q54Dq10unqIInH/UReAyxJQDBytCEO8zfPhw17t3b3uBIUyYuoOB9YsMIjSpsWPHOj7LwMLAgQcJhJChqUGYHnnkEXtpIVa8jJCnwIwezMnm0KtXLztgOHjYSND6EgNcmZPNK7DAvfHGG3ZQYWFBi4OEMg/EEmsbI9AoOcgw48uNmqGgxPDryMPDDz9sBxkHBRlwyC7WYohPkDCAxRY3DmQKyxbkH+LEoYgFAOsV5OvQQw8tQuHxxx93AwcOtL9RPrA4QMR4j5BHiBi/sWTwG/JUXAbHjBlj8h4oFfwbmebA5XALDkiuj/sXAsf7x9o5WDkgIaBY6bgXDmQGc0yaNMn+H1aawNIRw0eoJScgwB536623mouS/RDXevXq1e0TKKnIH0SK+DdIPWSNWDMscCgbWGVPOukkkx3kvEaNGkUKNfIOySIOk5hjSCKKNeEEyBlzHXnkkf/yYHB2oOyzzyPz7LusDyteYC3jPeJvLMlcmzg59vLx48dbSSjOGuSa67AmyBqDeGjOFshdFEIBROD8v44icBliygs3Y8YMd9NNN5kGxUuGO5JDgv/G4RcMDgncNBxSaPtsJgxeXA5LXjReWszzxDNgdeMgQesiuw8rRfGB+wfCyOFFTBLmdAggWmIw0PrQNnmBOJxIS2dgXSBGAw0QdysHKdonA+tEkyZNbAPTEAIcaliTsbQhG8gLcsvfDOST+LP77rvP/oaQUa4GawCKC4fl2rR/yNyDDz5o3+MzyCPEjQMJd//pp59uMUDFB4kTkECsIBxaKFMcZhzGHKAMXKeQMFyq/DcselgkeK8CWed94V5wrzJ437A2J1oMJQH5hUBA5lCcGXgeUFaDBB1IGNZjrF9YkIP4ODwokD9cqYkKBco3yg7kC0sX8nbddddZmACDf6MgBFa1AE0Uc2QbIknpKZQMrN3EnaJkMyBlV155ZVEcKWEyuEPx+EAckXvmgAxCFINBrByyHRC6XD9BETj/T0AEzj+mac/IATNlyhQjUhyQpQ0sHrywvNBk2xW3zpX2ff1/IRBnBLD8ocCg7Cg2M85PMj/WDrGDUFHqI1mLF0o0ikNJ1rn8QOXvuxCB8/9EReD8Y5rSjJjdMc1j4cAyh8Xi/vvvX+ccWAsIsMXSgPkdax8amoYQyHcEcN9iPUH+cRvhQiLOR0MI5AoBLGWEreDZwIJGnF3xWLfiayOuFOsbsXGEJmCdy3XR4LDxE4Hzj7AInH9MU5oxcJ9eccUVZkUgkaE061tQZw63EwcYrlhZ31KCXR+OKQLEAz366KPu2WeftcSEdu3ayfoW02eZL8vGHU94AcoF+zcuz9JGz549LfSGZAOSeIon6JT2/Tj+fxE4/09NBM4/pppRCAgBISAEhIAQSEBABM6/OIjA+cdUMwoBISAEhIAQEAIicKHKgAhcqPBqciEgBISAEBACQkAWOP8ykDMCR20n0rODIH5ujXpl/E3ac9CfkNIclNZIpm2Jf3g0Y6EhgPxRGobUfGooUQKDbF/+G+UqKANAmQtKaQSFOqPQpqbQnpPuVwgIgWgjQFWFoK4jK6W0EPGrxG0zqC1J3b0o92+NNsLOZZXAUYOMzBuyJqk2TZ0dDkdq73BwQuj4mwfLQyWwE+JGcD8tQihUSx21fM/WibrQ5Nv6UCZIDEE2+aE0CzIKieNviBz/DpQJFAxkkd/IKAVA+ZuinUELnXzDSPcjBISAEEgFAWrsUaeRzFzOd+ouUtgbgwznO7UhKblSvDZeKtco9M+GTuB4cByGpFlTmZrf/FC/iUKIQe9PLG5Bg2AIHYdq0JCXsgEckhRHpMo7DJ5/UzhUQwikiwBWNeQQ+aIcC3LJv7EEU8cJ7ZAq/kHLGogchC6osk75F35QLpBHPkvVfn5Ka1yd7pr1PSEgBIRAHBCgRePxxx/vpk+fbkpw4mCPpGsFvWhlgUv/aYZK4LCoUatszpw5VlmaQUsc2oZQfDNZ5k2pDdo/8UP1dQ5eWpkwFyU3sHxoCIFkEUCeKEdB1XQ6V6ApQriQS34opJysyx4XQSCbyDpV/KnaTu9PCB2uVg0hIASEQCEiQDtISmQFXSXAAMJGe0Y6D9E5RSN9BEIhcBAsDkXaQ9FZAGvGGWecYT3lMh24WLGUjBw50n7jV6ctFUw+WUKY6Rr0/XgiEMRbQtwgXRAuWp8dd9xxpRbeTOaOcbOirKBZonHS+7NWrVpG5JIlhMlcR58RAkJACMQBgZKscLK++Xty3gkc7iUqpE+YMMH83uedd54dkr4HLlb6zFFAkdg6ql/TsFqM3jfS+TEf8kJsGwoF1mAqpZ9yyilGrnwPEh9wG1BslnhO+izus88+it30DbTmEwJCIPIIJFrhZH3z+7i8ETjIGokJHJC0B8HiRiPpsAfuMKweQ4YMsca9XDPZPnRhr03zRwMBKqRjraViOjJK4/UwlIrid0t8HH1qcftjKaYBNckOGkIgHQSw8OKyR575N7/xdrAHkhHND4k1JNLwm4SvqDQyT+d+9Z38QCDRCke8MMYdxb75ebZeCBzkjQPy+eefN7cUPu/SesH5Wf5fs3B9Mlrvuusuu27Lli1Dsaz4XLPmyg4CHHRvv/22mzx5srnY27Rp48qVK5edi///VThgZ8+e7Z577jmzwhVC0+qsgZvnF8JqjEeDeE2SZ0juItkGCy+ZfWRO430g6QaiRrINHgjiMPmNdZkDE3mn1R7Zfyp5k+dCE9Hbwwp31VVXmUfu0ksvLUryQvkISjUhswo1Se0BZkzgIE80lr7vvvvMRdSlS5ecBW6TNIEljo2NBteVK1dODQ19Oq8QwEKB9QtXJvGXWN445LI9iNvE3T9x4kQ7SJs1a6betdl+CDG6HnsqhI3m6GTif/jhh6YgQ9L23ntvs+KiqPIbssYPVg72PbKq+S6WZmKQkT2IHBn/JHzxg2VORC5GApEHS0XhaNu2revQoYNVlEBWiRNmj0ZeUVaoKoH1GEWb5C/kGhlHAVGmaslCkDGBA3zYNQ8Dhp3rgTY6bNgwi3e64IILsmptyfW96/p/I4A8kkjzwgsvGJEn3i3Xg0MY9wFZ08RsKl4z108ketfHRYqcoHjMnTvXlGIyo4nvhbThJk12cCgyFwk7s2bNMmswCV9UAIDIIX86GJNFU59LFQGUBxQJLMicx8ghRhZCS8hK5axGoQ6SvFBU8JigqBA7jLJLwgMlmiB9EDnCo6R8/P0kMiJwsGgqK2Pav+GGGyKTBcq6+vfvbw/9tNNO00GZ6psX888HB1dAltD8omKax53LuojBO+qoo5TYEHNZ87V8yNWSJUssAYzSNuxdLVq0cDVq1EiJtK1rPfPnz3ejR482tyxEDlLI4aji076eouYJEIC44XXACgwxW7ZsmatevbopIxA26rlSuon6r8UH1mQ4Be8Disxbb71lxI3vEUeMN4UC6lI+MujEgO967NixFqR9xx135MxtWtIrgwsCk23v3r1N28R1phIjhbG58OzR9saNG2fa3IUXXpgTt+na0EYr5YAmJo6EG36iQi4LQ0Kid5cQKog9MsGB1rx5cyNYYRAr9m2scePHj7eYOJQISt3wbw0hkCkCWNtw/UO82Odw+VOvlY4L6Yav4E0Jam2SsMi7Ubt2bSOEuF0LmcilZYHjkIRd46IcNWpUJDsisEYCfkmo4Afmr5H/CGB9JZlm6tSprkePHpEs8oy15cUXX7Q1tm/f3txZGoWJACEoWN1IdEHZDFoNhY0GsUdjxoyxGDv2Rg5YYuNKsoiEvRbNH38EUEyRJfa0adOmWTF04tDpmuSTYBFvTw3Yd955x94XFGBIYqEqwWkROA6gK6+80u2+++5m4YjqYJN66qmnTKjuvvtuWeGi+qA8rQvSTpHeESNGWDcECvRGddBWDncWG8/5559fsBtQVJ9PNtbFYfTKK68UFSSHRKUS4+Zjja+++qqV18EtRYY0Fg2ROB/IFs4c8AFcpXg9sLIRb4yLNMxYNYwzEDms11isscgVYsmclAkchyQ+aaxaTz75pAUbRnWwVky6nTp1srYdhxxySFSXqnV5QIAAWTI9Md3fdNNNkXYLobG+9NJLZi0kM4tYJ43CQYB9iebeBHSjaOAOytWg9BNxmcQVNW7cWBnSuXoQMbwuey77LfsutS6xIGeTSLF/EsbFtQ877DCLdy8kBSRlAkfmyNlnn+1OPvlky6SL+kA74KDE76uNkgAAGKxJREFUKjNo0CAFjUf9gaW5Psg68RHDhw93J510UizIOoG+QVA55XfCiHlKE059LUQEOPRot8bzb9q0aU7JW3CbxC2hkONVgcQRYK4hBNaFAPXbiNvEw0WyIAkGuYg1Jz6OfR8DTaNGjdaaHJGPTzMlAschSWkGfNvEbeTiYaXzEEjNb9eunbl9ZYVLB8Hof4fYNwKz6QRyzz33xMYliXKB9aNjx45WnVwjvxEgsQa3JRmhuCwJ8I7KwJKCS3e//fazPr7U4tIQAiUhgGEE8oYs4+GizmCYLtPSngLhCHfeeaeRSCzalN8phJESgcPt07dvX8vu69mzZ0b4QAY5dEkvDtxHJf23jC7yvy+zXgr8Ll261N16660+ptQcEUOAVHViIgiahaz7GJQjocPHggULrKgkgbkVKlTwMXXRHIsWLbI4TeY955xzvM6tyaKFAPsbCgaHXoMGDYwk5fLQKwkdFAqU84BcZjsmL1pPTKspCQF4AHJMzBtJWLj/oyDHxMVReQLvIMkNhSC7KRE4WDe+ZlpWZZrVyeGIEAwYMMBcm8TSkS78+OOPm8uT4sC+BtciawVNAQ0z3XRmX+vRPH4R4GCcMWOGGzx4sFlZIVqZDmQGUois02WEgpK0gMFS5tPViXJBJjdlJPr06RMbq3am+Bbi9+mS8MADD1g9K1xOPuXIF56UGWE/Ri5bt26tloS+gM2jeSgw/dBDD1lnBZIHokSUcKfCHYK15Xt2atIELuh3SsYHGSeZuk/JEKVzAxsawsCGhqWjSZMmZu0gsNbnWLVqlTvjjDPczTffnDH59LkuzZU5AvSDJKaIgNaBAwd6cZ9SSHLo0KGmTAQ1sqg/dMkll3i3wrFugoCZWyVFMpeHKM4AMXriiSestNHxxx8f6aQVFJcHH3zQwk2I0YvSAR3FZ1tIa6LszbXXXmuZn9QQzGbCQrI4s59SIofmAhQAzuekhqQJHGZTDkcsWffee2+yWK71cxy6pBvTp7J+/fqWkYX1BDJHJgnaqk/hwF1LbBQbKQKokT8IUJIDyy1xDxdddFHGN4alGffAww8/7K677jo7yCgOjJUP5QL3l0/rCe8UGw6Wwyi0/MoYQE3wLwSoKs/eRtFckmx81sYKA27WymHNWolv0hACcABCkWjPRtIVra6iOqhRS3wphqF89rilROAuvvhi24BwI2U6cJdCBAMyhfurc+fODkvZMcccY+4wahL5Glj8sNJwUJKRqpE/CECAaOlG3AON4jMddPGAvN12223WxQN5hLzdfvvt5lbC7U8/U1+DAFzcqLhtL7/8cl/Tap6IIIDSSJYcSinyRKZn1AdlToh35hDEYuhTYYn6vWt9JSOAEsJ5DXnDdRpl9yTJlt27d7ewFN63qCtM6cpc0gSOwwXrQJs2bVzLli3Tvd4/vocVjlIkuKn22WcfiwMioYE4NZ/kjYtCGKdPn25BjlTB18gfBGjbAuHHRU4B30wHpXKQESzCdBwJBgkSECxcnT4HWdJYECFyuPg18gsBEmGIo2RvO/3002NzmBDeQskTrHD0TF3bwGJNEHsUAtnzS3KiczcoISQAYs0iSSzK9V8D1Ei0xP3Pfp2vWakpETgK5RHU7Sv1HVIIeSPujYFwICQ+3GDFRR/zL4cxJBSiqJE/CLz22msWs0NMJRXlfQyscLiRKFjNy48Wh4WPEjo0Afc5IIxYhSGiWPc08guBF154wTI7seTSbcHXYB8j3IQEmzAG8khmN1ZtkteKD7wluNNIeICc+la6w7gnzZkeAjznbt26WVwZraviQNaJNz333HMt9AsFJB+tcEkTOBg4IFAraIcddkhPCkr4FrFp1L+inAjzcxiHtRFQOJPDlwQJuQS8PcKcT4TFFgsHJI5+jj4GMW+0X4NQNWzY0FrGcQCHNTgosfqRAaig8bBQzv68KKnE3uIBIDPOVxkaXJxBHBIHa8WKFb3fHHvzNddcY0lfKL5B4hoWYxIdKIcSFP/FWk14jUZ+IsDeSqwxYU5Rjn0rjj5tCg888MC8jYVLicCVLVvWgrl9miOJTSNQnCJ8lPng0AxrrFy50jRJypdwL8UHmbZYQ3wmT4R1L5r3bwQgPhyS1FPzQcw5dGnPwsGIUkEshW+rW/Hnx0FI9tQdd9xhVpXiAwUKK3Km2d+Sm+wiwJ7D3kaCCgTOlxWAmE/CQdiPr7/+eqvHFUb3BPZjXKTU1qKwb0DceNcoRsx+2apVK7PMiMBlV7aydTX2HmQX9z+tsnwkBRBTTBwdXjFCR9hzycDnx2dsHXsqZUUIBwjj/cjWM1jbdVIicDSonTVrlvXM8zUQDiroE1vHb1KTwxrEokDgqGOTSEIRHrQLzMSUjAj7sA7r/gp1Xt8WOPpTksRA4DlBsGFa3nhmEDNi4F5++WWzJCaSUKwgBA9jccHK4qPGXaHKSS7um4OKQ4TMZV97G4SK3s4cSuyfxH326tWrRDdnpveMTKLMcLASVoCiERC3YG6uT7ZfWK7cTO9B388MAc7EW265xZIO2X8yLcvB/krLKzJF6eaAEsCcvB8UMw/KNmW26r++vWbNGpuXJDH4S6Zr97Emn3MkTeAgOcQAYSHAJOlrBPXleKDEiYTlPuWQJDOFjYYNiME94Scni5F2RmxWuMoo2KoRHwR8x8AhE8S/YR3u169f6ECQzIML9a233ioq0RMQN0IWxo4da03PkUsyAjXigwCZ7/ToPfbYY73FDqNssg8jG8gqNQs5YKkS4Lv9FXsmYQRcAwWYv5HNxIFCTzX+kizH8XlSWunaEMAjRdY9VlYf4VMoAZA3ytTAKaiPSGgBvzGwlCtXzivRIm6ZxMsWLVp48dBESVJSInBkI5GBAhA+BwclGxJB6GENNFW0YTJT0IgTiRsHJMLEBoSQisCF9RTCmTfIQuVF9REkjkkfMoXGFrR5C2flf82KZeOxxx4zV8LVV19tFreAuBFnRCYg/SmRTRG4MJ+E/7mx4rLXUD7EV4INRZ8nT55shx1KL5Y4EswIRUFOfI4gMxorGy4o6nUim8hoQOTkQvWJePTmIr6RvfDUU0/14oYkrhJr3nfffWcJEYSqQBB5V3r06OG9NRchDCTcwC98Kzi5flpJEzgsWATNomnBnuM2IIkUZ4X9n3XWWeauDYhbcC+4VQnW9VUmJW4YxXW9xAHRHQQrB42M4zawbmDi57CknA6HJAc0xC0YxOKxgcq9H6+nG5REYs+pVKlSxovHfXrjjTdasg7uJg4m/iYshBI0vvcuMkwpw0DsE/KHTCKbiUSOEAPFwGX8aCM7AbFvxEDynH3Eh6MAILtYc/GCMZiXhAPiOX3HqnHOc/YTz5lvVuKUCBxxQbgD0PjiNr7//nuz8mHtwBVATTh+Jw6CJyGocSi0GTf8w1wvQbUcaFg4fNdoC3PdwdyUg0CxILtv4cKFVk6EgzlxsKkhmz7jT7Nxb4V+jaVLl1rxZ0IzfNTOIokAiwIWN7JD2bMoU0KpBGSfYHPf47zzzrNuOVi4gwDzRCKH++vss89WfKZv4CMyX+PGjS0bmY40vjLkUToojM58lCWjxibxxr6qCCRCx1lPiAEWPp8F2KPweJImcMSqwZhJNsAV6SPbL5sA4CIlU4vg38qVK5u/HVcqJUUCIicXajafiL9r4coh1gjLAFqWr03G3wrXPhPvFUHiBPPybuHqHz16tJVoWLx4cRGRkws1G0/D/zXIFIX00L3Gh2UB9ymKNKWXyHDFcoECg0Wsa9eulsnve1A6ombNmlYou7gFBiLHOohbyrfD0TeOcZwPzxtWf8qI0AvaVxY1exshAMTUEX/uI7ZubfguWrTI9lbenZKqT8TxuQRrTprA8YUg44laVb5jLcIEETMtiQqYaDkscZUimNSew/LB4QmRwyevGLgwn0R4c6Nlsclggo9T70ZcVCgTWOE47FGMyMoi0QYiR8kbNiA0VMXAhSc/Yc2MlYEacLiMfNTPohUgcby4TBMHPXqJK/JtgWPthMwQbA6B83WAh4W35vWLAMoxz55C43gAfA7CRZh/6tSpXsIL1rY2vG6QUAxPKBr5NFIicJAeDhleakygcRlk+Q0dOtQsGvS3TBwBkeMQhQQQJE6ihka8EMC1xCZTtWpV74dYmEggk9TU4nCnanjiSCRyuFTJoPZViiLMe9LcfyNANjMWKp7dutpRJYsZsZ6UDMHijEsWGcH1TuwnBL9u3brJTpXU5/Bc0P8SNxrJChqFhQAWVuIfhw0b5i0JJ0CQmGWU00mTJoVK4LgHas6R8ONDiYqSBKRE4HD3oPnhhiQw0IdLIGwwWDMdGIgPoUUX2kRJAyLHRkvdGF/ZYmHfm+b/GwGspxxqs2fPtmDuOGQbYRmmdA2FiIkhIiOrpMEhjWzSviaMivuSo/AQgJwTekJyga9Ct88++6y5TLE0Y10gbhIXbRj1ClGMaJ/YtGlT+9EoPARQClBEfLpQQRGPGAkNJBTutNNOoQGLdw2jDC7UMGLsQlt4EhOnROCYD2sWwPMyk7EZ9UHWFv1WhwwZYrW24hQfFXVso7Q+CDilP3jGlLmhcGrUB6QMFz5KA6n6cegvGHVMo7Y+Qjaw7GPBIhEgboMDFu9E8+bNY/FOxQ3fOKyXXrhUoGBP9dkJhqRCLHCEBIQZm0YmOOEFgwcPzrs4zZQJHBYtTJGATu2qKFvhAusbGTSQzTA01Di8gIWyRordEhC7YMECi4WLshWOeFLi2zjgqa9Yp06dQnlMBXWfxN6iVFD83HeJj2wASXkbLHy4T9dmIc7GOnSN3CGA9QoSx4/PNppvvPGGhQCQhRpmUiQyjKejf//+hVtGJFF8OHywwlHckeDcqA5qv+Fq4JC8//77ZX2L6oPyuC6SAeh9R2ePKBN2ar/hXmNQQV/WN49CEKGp8Fj07dvXLAxkwfuoo5Wt28PFT2FV3FvUgPNRBiVba9d1/CGAAYQahiSxRNlgs7Y7vvXWWy1ZgoLBUVbq03liKVvguAiWLWIjyE6i/pCP4Nx0Fr+u7+BSI0CcwN4rrrjCghg18h8BDkwIO2ZzKm+HmZ6eLppondTuoq8wiQtxyppN954L+XtBNwbqwfnO5AsTVwpLU5vryCOPtLAEZaCGiXZ05yYbnhJNELm41aGEB1CIGAWEpAmfLuAoPLG0CBwLBxgK+tJkmyKVUUrPhWCyrkcffdTIJsxbo3AQoFckmw7aIodmlLRGMrhx8ZK4QMFo1qeR3wiQ+IW1FY8Fbqi4DILLKSqN61cKcFyemv91kgRIJxEsWbjR40TkUULYY4k1JgGsYJvZlyQWWBLQ0HAPYEnw6R9PVwwhbKQNUy8JC1z37t0jsa5070ffSx0BlIv333/fZIANB80rzBiLZFeISwrLNXUHKRqNZhiFdSW7fn0uPQSCLjDsk9RpK1OmTHoTZfFb1CckZgiLCwdgvmXvZRHKvLgUoVJNmjQxBSRObkji9CmK3q9fv7yLf0Ow0rbABVJJBh2mVcpzUIso1ySOzZJyEmRP0Rg8SpbBvHiTY3ITkCWyUomBxAVEG5hckiVIJZZBUtnRAmlLlG99+WIiGjlZZuAyJxuVoqJRtwSQqIYCRPbp2kov5QRIXTQnCJCIw5lKtnwUw1JKAoU9F8MSFTOwIudy/w/roWVM4LB4rVixwoJdaY1BodFcFMtjHRSdpCggFZep+7brrruGhZvmjQEClJAhzgzSBInj4MyFO5V10BOTcjYk1lDUNS6bYAwecyyWiGJJyAltr3j+YZZNyBQQaipSdgHl94QTTpASnCmgefB92k1SSoRwJDLmg564Ub416r/RBo73rkqVKpFXmtLBMmMCx0WDpIYBAwZYEVwqN2ezITxMe8mSJXZAUlemQ4cOKsabjjTk4XdwBUHikA3av2GJC7NoZHEIuT4xb5QMYdM78cQTQ606noePMG9uCcWS/stYtFB0o2qFIz4TecVqQYkHDSEAAnfeeadjP+N8zYWRJpWngKJMqTMUZaxwccr+TuU+vRC44ILEnlGcD1PloYce6uh1FmaDY4gj2iLtZTD5k4FIQkWUtdtUHo4+6weBoBcu7tTy5cu7evXquWrVqoUay0GpHQr1zpkzx/qcEkCLNUNuUz/PNI6zBC39iB2m9h+lGaI2li9fbiWXatSoYSExcYjXixqG+boerHDU1yT8g6LUUXZJoixhRSZGnz7SUVWWMpUVrwSOxXBYkv0JqYLAYfXYa6+9vMbGQdzQBAhUp+n3u+++awcy7YjUaSFTkcjf7y9btsxawEGsatasaa1hKIHjcyNC/ulbikwim2RDk31ITTrVestf2Ur2zoiDRAapqUZyTZRidGnLNW7cOIe7l7UpBCXZp1o4n6MoLrFwuFOjmtUJN+jatat5Ail/43N/j9qT9k7guMGgrREPG+bLYQmJ44FXqFAhbQyCODc2QcgbVc4py4A2S6VzDSFQGgJYiadOnWqZSVtuuaXJJuQft2omhUqJcyPdHlc+vS8/+ugjczOwgeyxxx6lLUv/v4AQwCKLK5UwEw4Z5DDXA9JG/US6LkDeeC80hEBxBPB4YYXDi0GCS9QyUuEDZPnTL7hXr155740LhcAFDx0iR1IB7Y3ITiUlHXMmfml+ODDXFVQelARBMyRRAhNu8Bs3BNklDRs2lNVN+0zKCGAl48CaPXu2ySAEDgUDGcXNiut/XZsTGwVkkHmoNYTriR/kk++Sco+FT1a3lB9NQXyBwqjEZuKhwB2VSxIHeSPmDXc/luL9998/VrW+CkJgInSTGE9obs8eR6gUiTlRGRRwp34hcXoUzc73/TdUAhc8VMgWFg96n/HwscLxw8HJD1Y6Dr3A/Un80Ndff21f55CkVAkHI64vqtaz4RGMnuuSJVERWq0jPQRQMLCaTZs2zUqO8G8UC9xayCPyhUxyuJKAgEKBLKOFIqPIJnKKbGKBI26IDQ3rRT6b7dNDW99KRABXO1Y43OzUKsTNnovAcPZUiCR7M8ow+2q+VauX5PlHYPr06WaYIa6XIs9RkBmSxYjfpOUXHrk4ZMpm+mSyQuASFxkkHbBxUVqBuCQGwd0BgWNzozE5xA6rSNWqVc2aQfqySFumj1zfLwkBZI7DjKr5xK99/PHHFr/GJkAgN5ocBI7sJvrqoXUShI77lQ0MN6lIm2QrFQSQOdz5BFyzzzVo0MBVrlw5K9YvlBdkHMsbv8mKJeM0CgdxKhjqs7lDgHhJFF9qG9atWzdn+x+yTFgC3XfgCHjmCmUvzjqBK0ncgiKnBB8yAF/9IXP3YurKfyOATOIahbjRQgaLcdz6Aep5RhsBFAZidpAvSBTxwnQ+CCtzDrc/cZqED3ANXGGUf4pTi6RoP9HCWd3gwYPdp59+ajFx/OCtCEtuS0KVfRkFiJAEZLhVq1aRcumGLQmRIHBh36TmFwJCQAhEGQHc8GSn4pUguQGPAzE8PsvOEIpCkgLWCkJZsB7TGimbdRGj/Ay0tvQQoMsIIVKEjmBFJgwlG8oAHhNcuRA4rtuoUaOCsbwFT0oELj2Z1beEgBAQAl4RII4SlxQHIpYF3PJ4Ikj8ImY4nWBxLMgcdFhJ6A0NcSMMhWQFSGI6c3q9aU2WFwgQf0bVCeI4iekkrIQ44jCIHIoIIVgoIvSWpr8w1yyEmLfiwiIClxevj25CCAiBfEGAgr+vvfZaUes1XPbBDwk2ZO8TZgIR44dDkjAUsklJsuH7HHIQtyAzmt98lpZyBHirQG++SEt07gN5GzJkiCWDYd2tVauW1YLFiuzDrYoyAnGjfBiEEbLYrl27rFn8ooP03ysRgYviU9GahIAQKHgEIGTEx1E4lb6ODMgbByLJBrQHwoIGgSPBhuQaLHf8kCxGhjRWCVyyQWydiFvBi1XoAECuHn/8ccvUpxg0LnqSc/hNbGcqVjlKiFE+DAsySgixm3yf2q9YkAvR6pb4AEXgQhdnXUAICAEhkBkCWNUoDk2vZ7JGIWgkI0DSOCg51Ig9IskG1xUZ0pS1oYm33KSZYa9vp4cAsWm0L0RWqa3JT1A+DBnFiowigswiv5A16muigFCiiUoUWPWw6BEjSpUKeklTckcdl/56JiJw6cmmviUEhIAQEAJCQAiUggAWNKzIxHdS9DwgbZAwfgIXK25/lBFiQbE+Q+Ior0M8HcWliQXN98K8qQqTCFyqiOnzQkAICAEhIASEQMoIYI3DFUo7TP5NXBvuUYgb1mLCAiB0xHzids12WZKUbyjHXxCBy/ED0OWFgBAQAkJACAgBIZAqAiJwqSKmzwsBISAEhIAQEAJCIMcIiMDl+AHo8kJACAgBISAEhIAQSBUBEbhUEdPnhYAQEAJCQAgIASGQYwRE4HL8AHR5ISAEhIAQEAJCQAikioAIXKqI6fNCQAgIASEgBISAEMgxAiJwOX4AurwQEAJCQAgIASEgBFJF4P8AnX675hE7UwgAAAAASUVORK5CYII=

--NEXT.ITEM-BOUNDARY--
